# Supplementary material for: Identification of Oocyst-Driven Toxoplasma gondii Infections in Humans and Animals through Stage-Specific Serology—Current Status and Future Perspectives
Source: Microorganisms. 2021 Nov 13;9(11):2346. doi: 10.3390/microorganisms9112346 (PMC8618849; doi:10.3390/microorganisms9112346)
Supplement: Supplementary file 1 [file microorganisms-09-02346-s001.zip]

Archive with 3 entries (2 files):
- microorganisms-1429330-supplementary/
- microorganisms-1429330-supplementary/Table S1.pdf
- microorganisms-1429330-supplementary/Table S2.xlsx
