# Supplementary material for: Identification of Oocyst-Driven Toxoplasma gondii Infections in Humans and Animals through Stage-Specific Serology—Current Status and Future Perspectives
Source: Microorganisms. 2021 Nov 13;9(11):2346. doi: 10.3390/microorganisms9112346 (PMC8618849; doi:10.3390/microorganisms9112346)
Supplement: Supplementary file 1 [file microorganisms-09-02346-s001.zip › microorganisms-1429330-supplementary/Table S2.xlsx]

## Sheet: data
#	8284	ToxoDB link	SignalP 5.0	TargetP 2.0 non-plant	TargetP 2.0 plant	DeepSig Predicted Signal	TMHMM # TM	TOPCONS # TM	TOPCONS Signal Peptide	GPS-Lipid C-ger	GPS-Lipid C-far	GPS-Lipid N-myr	LOPIT Location ToxoDB 46	DeepLoc Localization / Type	BUSCA GPI cleavage	PredGPI omega site /p<=0,005	NetGPI 1.1 omega site /p	VaxiJen score	iBCE-EL score	Secret-AAR ratio	# Exons	# aa	MW (Da)	Avg_pI	log10_RPKM	Nanopore	log10_Ribo	GC3	surface biotinylation	all membrane proteins	mean essent. score	present in oocyst proteomes	present in bradyzoite proteomes	present in tachyzoite proteomes	Product Description
	info/reference etc.	>>>>	info!A2	info!A3	info!A4	info!A5	info!A6	info!A7	info!A8	info!A9	info!A10	info!A11	info!A12	info!A13	info!A14	info!A15	info!A16	info!A17	info!A18	info!A19	info!A20	info!A21	info!A22	info!A23	info!A24	info!A25	info!A26	info!A27	info!A28	info!A28	info!A29	info!A30	info!A31	info!A32	info!A33
1	TGME49_200010	TGME49_200010	no			TM	0	0	no				dense granules	Nucleus / Soluble				0.8078	0.2675	31.85	2	413	45196	7.645	2.2635	162	1.58	50.242			2.54			yes	hypothetical protein
2	TGME49_200110	TGME49_200110	no				0	0	no					Cytoplasm / Soluble				0.6799	0.1334	42	1	125	13492	5.554	-0.1249	0		62.698							hypothetical protein
3	TGME49_200130	TGME49_200130	no			TM	2	2	no					Cell membrane / Membrane				0.6932	0.1484	47.8	2	238	25346	6.706	1.0611	17	0.47	47.699							Toxoplasma gondii family C protein
4	TGME49_200240	TGME49_200240	yes	SP	SP	SP	0	0	no				micronemes	Extracellular / Soluble				0.5702	0.1838	39.11	1	351	38884	7.594	0.5922	5		62.784				yes	yes	yes	microneme protein MIC17B
5	TGME49_200250	TGME49_200250	yes	SP	SP		0	0	yes				micronemes	Extracellular / Soluble				0.5535	0.1791	35.2	3	351	38754	8.007	2.1214	83	1.45	62.784				yes	yes	yes	microneme protein MIC17A
6	TGME49_200260	TGME49_200260	no				0	7	no					Nucleus / Soluble				0.9786	0.7854	42.67	2	127	13666	6.428	0.0414	0		57.031							hypothetical protein
7	TGME49_200270	TGME49_200270	yes	SP	SP		0	0	no				micronemes	Extracellular / Soluble				0.5406	0.2113	44	1	351	39104	7.872	1.5501	36	0.46	64.205			0.93	yes		yes	PAN/Apple domain-containing protein
8	TGME49_200280	TGME49_200280	no				0	0	no				nucleus - chromatin	Cytoplasm / Soluble				0.717	0.1505	43.14	1	948	102000	6.966	1.2345	19	1.53	58.377			-1.28			yes	WD domain, G-beta repeat-containing protein
9	TGME49_200290	TGME49_200290	no			TM	6	0	no					ER / Membrane				0.6738	0.1005	147	5	293	32867	7.593	2.3735	123	1.83	63.946			0.75			yes	rhomboid protease ROM1
10	TGME49_200295	TGME49_200295	no				0	0	no					Cytoplasm / Soluble				0.4737	0.1408	47.2	7	235	25906	5.15	1.2688	12	-0.15	58.898			1.35				hypothetical protein
11	TGME49_200300	TGME49_200300	no				0	0	no					Cytoplasm / Soluble				0.3451	0.1879	63	6	251	28070	7.091	0.9754	2		58.73			2.25				hypothetical protein
12	TGME49_200310	TGME49_200310	no				1	0	no				mitochondrion - membranes	Mitochondrion / Membrane				0.7837	0.1662	42.5	4	169	18815	10.362	2.0349	58	2.01	59.412			-0.05	yes		yes	hypothetical protein
13	TGME49_200320	TGME49_200320	no				0	1	no					Cytoplasm / Soluble				0.6366	0.1679	56	6	279	31485	6.219	1.9238	21	1.85	73.214			NA	yes		yes	hypoxanthine-xanthine-guanine phosphoribosyl transferase HXGPRT
14	TGME49_200330	TGME49_200330	no				0	1	yes					Cytoplasm / Soluble				0.5351	0.1935	39.33	12	589	67076	6.775	1.6573	13	0.98	53.22			0.26			yes	hypothetical protein
15	TGME49_200340	TGME49_200340	no				0	0	no					Nucleus / Soluble				0.5541	0.3269	43.33	1	259	30563	10.386	1.7871	29	0.5	51.538			1.89				hypothetical protein
16	TGME49_200350	TGME49_200350	no			TM	1	0	no					Cell membrane / Membrane				0.546	0.2176	35.93	6	969	104115	5.897	1.9389	53	1.13	49.381			2.18	yes			subtilisin SUB3
17	TGME49_200360	TGME49_200360	yes	SP		SP	0	0	no				dense granules	Mitochondrion / Membrane				0.4683	0.107	26.71	1	186	20311	9.816	2.9869	423	2.64	45.989			2.63	yes	yes	yes	hypothetical protein
18	TGME49_200370	TGME49_200370	no				0	0	no					Nucleus / Soluble				0.6357	0.1565	49.15	6	638	69875	5.823	1.3206	22	1.26	58.372			-0.53			yes	prenyltransferase and squalene oxidase repeat-containing protein
19	TGME49_200375	TGME49_200375	no				0	0	yes					Extracellular / Soluble				0.4341	0.2343	33.5	3	66	7234	10.396	1.4196	52	1.18	41.791							hypothetical protein
20	TGME49_200385	TGME49_200385	no				0	0	no					Nucleus / Soluble				0.5899	0.3378	26.89	8	2258	245726	5.881	1.48	52	1.46	51.837			0.98			yes	Myb family DNA-binding domain-containing protein
21	TGME49_200400	TGME49_200400	no				0	2	yes				nucleus - chromatin	Cytoplasm / Soluble				0.6007	0.1768	36.5	16	1167	126502	5.418	1.9093	45	1.39	63.271			-3.17			yes	hypothetical protein
22	TGME49_200410	TGME49_200410	no				0	0	no					Nucleus / Soluble				0.5932	0.1926	34.37	1	927	93137	7.489	1.1556	11	1.22	68.211			-0.41				hypothetical protein
23	TGME49_200430	TGME49_200430	no				0	0	no				19S proteasome	Cytoplasm / Soluble				0.6383	0.1734	42.92	11	514	54976	7.899	0.5955	3	0.96	62.718			-0.66			yes	cytidine and deoxycytidylate deaminase zinc-binding region domain-containing protein
24	TGME49_200440	TGME49_200440	no			TM	7	0	yes				PM - peripheral 2	Cell membrane / Membrane				0.617	0.1585	41.7	2	958	104170	6.641	0.8692	6	1.04	60.063			-1.22			yes	hypothetical protein
25	TGME49_200450	TGME49_200450	no				0	2	no					Nucleus / Soluble				0.6136	0.2248	34.68	7	1317	144559	8.165	0.7067	5	0.71	53.338			1			yes	hypothetical protein
26	TGME49_200460	TGME49_200460	no				0	2	no				Golgi	Nucleus / Soluble				0.6363	0.1973	39.73	9	436	48520	6.631	1.3359	10	1.11	64.302			0.45			yes	hypothetical protein
27	TGME49_200470	TGME49_200470	no		mTP		0	0	no				19S proteasome	Plastid / Soluble				0.7902	0.1598	44.07	7	616	65106	6.164	1.6702	37	1.21	54.943			0.19	yes		yes	hypothetical protein
28	TGME49_200480	TGME49_200480	no		SP	SP	2	0	no					Cell membrane / Membrane				0.8059	0.1135	42	2	167	17801	10.05	-0.0969	0		50.595			1.23				Toxoplasma gondii family B protein
29	TGME49_200590	TGME49_200590	no			TM	2	1	no					Cell membrane / Membrane				0.8547	0.1289	50.5	5	201	21538	8.27	1.7053	36	1.27	47.525			2.09				Toxoplasma gondii family C protein
30	TGME49_200595	TGME49_200595	no				0	0	yes					Cytoplasm / Soluble				0.688	0.223	31.75	6	126	13683	5.024	1.333	0	1.38	54.331			1				hypothetical protein
31	TGME49_200600	TGME49_200600	no	SP	SP		0	1	no					Extracellular / Soluble				0.6711	0.1664	61.5	1	122	13256	7.091				64.754			0.38				hypothetical protein
32	TGME49_200700	TGME49_200700	no			TM	1	0	no					Lysosome/Vacuole / Soluble				0.7774	0.1842	140	1	139	14783	4.47	1.9848	3	-0.57	45							Toxoplasma gondii family C protein
33	TGME49_201100	TGME49_201100	yes	SP	SP	SP	0	0	yes					Extracellular / Soluble				0.7225	0.7419	76.67	1	229	26117	6.71	0.8222	0		68.261			-1.44				hypothetical protein
34	TGME49_201110	TGME49_201110	no				1	0	no					Mitochondrion / Membrane				0.6322	0.1494	25.83	5	154	17396	9.364	1.3247	21	1.04	56.129			-3.19				hypothetical protein
35	TGME49_201120	TGME49_201120	no				0	8	no					Nucleus / Soluble				0.7368	0.4388	43.42	4	2257	243847	10.092	0.9196	18	1.08	67.139			-1.46			yes	ELMO/CED-12 family protein
36	TGME49_201130	TGME49_201130	yes	SP	SP	TM	1	0	no				dense granules	Extracellular / Soluble				0.7499	0.1708	49.8	3	746	80192	5.835	1.5538	41	1.44	67.202		Mem-MS	-0.18	yes	yes	yes	rhoptry kinase family protein ROP33
37	TGME49_201140	TGME49_201140	no				0	0	no				nucleus - non-chromatin	Nucleus / Soluble				0.7057	0.4856	50.1	10	1051	113817	6.606	1.1159	6	1.02	63.403			-1.19			yes	hypothetical protein
38	TGME49_201150	TGME49_201150	no				7	0	yes				Golgi	Cell membrane / Membrane				0.5802	0.171	47.95	14	1965	206729	6.44	0.9809	13	1.22	61.241		Mem-MS	-1.57		yes	yes	heavy metal translocating P-type ATPase subfamily protein
39	TGME49_201160	TGME49_201160	no				0	0	no					Nucleus / Soluble				0.4121	0.2167	47.5	1	189	20196	8.984	0.6212	2	1.07	57.368			1.68				hypothetical protein
40	TGME49_201170	TGME49_201170	no				0	0	yes					Mitochondrion / Soluble				0.5417	0.1946	31.75	3	126	14189	5.833	2.5105	53	1.91	63.78			0.78			yes	hypothetical protein
41	TGME49_201180	TGME49_201180	yes	SP	SP	SP	2	0	yes				dense granules	Cell membrane / Membrane				0.6956	0.5895	53.73	2	1181	126359	3.77	0.9063	2	1.03	62.86			0.79	yes		yes	hypothetical protein
42	TGME49_201190	TGME49_201190	no				0	0	no					Mitochondrion / Soluble				0.5886	0.1273	30	1	119	12908	10.403	1.0017	12		52.5			0.69				hypothetical protein
43	TGME49_201200	TGME49_201200	no				0	0	no				nucleus - non-chromatin	Nucleus / Soluble				0.6799	0.1482	33.74	4	640	68065	8.329	1.1602	14	1.09	69.735			-3.11	yes		yes	zinc finger (CCCH type) motif-containing protein
44	TGME49_201210	TGME49_201210	no				0	0	no				mitochondrion - soluble	Plastid / Soluble				0.6131	0.1309	44.38	2	709	76178	9.097	0.7267	5	0.72	62.817			-3.48			yes	hypothetical protein
45	TGME49_201215	TGME49_201215	no				0	0	no					Cytoplasm / Soluble				0.4204	0.1828	32.6	2	162	17853	11.769	0.7789	1	0.34	51.534							hypothetical protein
46	TGME49_201220	TGME49_201220	no				0	0	no					Nucleus / Soluble				0.4443	0.137	50.33	13	603	67943	6.49	0.9576	4	1.18	68.046			-5.4				zinc finger protein
47	TGME49_201230	TGME49_201230	no				0	12	no					Nucleus / Soluble				0.5714	0.2032	36.76	9	1249	135763	7.767	0.5575	0	0.71	61.76			-1.18			yes	kinesin motor domain-containing protein
48	TGME49_201240	TGME49_201240	no				0	1	no	11.769				Nucleus / Soluble				0.6791	0.4373	37.18	2	631	66330	6.025	0.3054	0	0.76	61.867			0.67			yes	hypothetical protein
49	TGME49_201250	TGME49_201250	no				0	0	no				nucleolus	Nucleus / Soluble				0.7068	0.519	45.44	7	1635	177895	6.078	0.7185	3	1.09	66.381			0.48			yes	histone lysine methyltransferase, SET, putative
50	TGME49_201260	TGME49_201260	no				10	1	yes				Golgi	Cell membrane / Membrane				0.6282	0.1225	63.09	10	693	74097	6.032	2.2202	87	1.66	52.594			1.13			yes	sugar transporter ST3
51	TGME49_201270	TGME49_201270	no				0	0	no			5.391	apicoplast	Nucleus / Membrane				0.7364	0.2334	29.24	7	964	103697	7.451	1.1909	12	1.16	50.466			-3.41			yes	hypothetical protein
52	TGME49_201380	TGME49_201380	no				0	0	yes				cytosol	Nucleus / Soluble				0.5227	0.1784	25.57	9	536	58104	7.585	2.0835	105	1.89	58.473			-2.84			yes	chorismate synthase, putative
53	TGME49_201390	TGME49_201390	yes	SP	SP	TM	2	0	no					Extracellular / Soluble				0.489	0.1003	54.5	2	108	11424	11.451	3.1428	785	2.68	61.468			1.86	yes		yes	hypothetical protein
54	TGME49_201400	TGME49_201400	no				0	0	yes				nucleus - non-chromatin	Nucleus / Soluble				0.7168	0.8124	62.07	6	868	97205	10.791	1.1326	9	1.59	65.823			-1.52	yes	yes	yes	Sin3-associated polypeptide SAP18
55	TGME49_201520	TGME49_201520	yes	SP	SP	SP	0	0	no				rhoptries 1	ER / Soluble				0.5133	0.1646	34	9	373	42094	6.77	2.0583	55	1.11	48.93			-0.25	yes		yes	protein phosphatase 2C domain-containing protein
56	TGME49_201630	TGME49_201630	yes	SP	SP	SP	0	0	yes				rhoptries 1	Extracellular / Soluble				0.4653	0.1384	46.63	9	372	41457	8.361	1.4631	15	0.78	54.96			-0.06			yes	protein phosphatase 2C domain-containing protein
57	TGME49_201640	TGME49_201640	no	SP		TM	0	10	no					Golgi apparatus / Soluble				0.7433	0.4508	59.2	1	1255	136292	4.784	-0.4318	0		48.567			0.09				hypothetical protein
58	TGME49_201650	TGME49_201650	no				0	0	no					Nucleus / Soluble				0.52	0.5372	40.72	3	1128	116301	5.139	-0.0655	0		47.298			-1.02				hypothetical protein
59	TGME49_201660	TGME49_201660	no	SP	SP	SP	0	11	no					Extracellular / Soluble				0.6351	0.3272	31	1	588	63187	5.819	-0.8239	0		50.764			0.62	yes			hypothetical protein
60	TGME49_201670	TGME49_201670	no				7	0	no					Cell membrane / Membrane				0.6113	0.1154	40.04	1	920	99731	8.5	0.7846	7	0.77	68.512			0.17			yes	DnaJ domain-containing protein
61	TGME49_201680	TGME49_201680	no				0	0	no				nucleus - non-chromatin	Cytoplasm / Soluble				0.606	0.2583	43.08	12	1033	119127	8.962	1.6275	32	1.82	70.986			-4.55	yes	yes	yes	eukaryotic initiation factor-3 subunit 10, putative
62	TGME49_201690	TGME49_201690	no				11	0	yes					Cell membrane / Membrane				0.6826	0.1061	75.91	1	834	90089	7.086	0.6191	2	0.51	62.515		Mem-MS	-1.28		yes	yes	BT1 family protein
63	TGME49_201700	TGME49_201700	no				0	0	yes				nucleus - non-chromatin	Nucleus / Soluble				0.5538	0.2252	59.55	4	654	67437	7.156	1.3334	19	1.69	70.076			-3.65	yes		yes	WD domain, G-beta repeat-containing protein
64	TGME49_201710	TGME49_201710	no				0	0	no				nucleolus	Nucleus / Soluble				0.7428	0.1665	42.77	6	555	59720	6.275	1.2662	10	0.89	66.547			-4			yes	WD domain, G-beta repeat-containing protein
65	TGME49_201720	TGME49_201720	no		mTP		0	0	no					Mitochondrion / Soluble				0.262	0.1501	38.2	4	381	42212	8.034	0.8921	4	0.67	63.613			-1.12			yes	protein c9orf32, putative
66	TGME49_201730	TGME49_201730	no			SP	0	0	no					Mitochondrion / Membrane	184	V-182/0,001	S-131/0,382	0.7609	0.1306	41.4	1	206	23257	8.489	0.1303	3		54.589			-0.62				hypothetical protein
67	TGME49_201740	TGME49_201740	no				0	0	no					Cytoplasm / Soluble				0.6295	0.1636	55.13	1	440	48360	5.506	1.3214	6	0.96	63.265			-0.29				hypothetical protein
68	TGME49_201750	TGME49_201750	no				0	0	no					Cytoplasm / Soluble				0.6638	0.1818	41.33	1	123	14216	4.827	0.5119	0		59.677			1.45				Tctex-1 family protein
69	TGME49_201760	TGME49_201760	no				0	0	yes				apical 1	Nucleus / Soluble				0.7102	0.3499	42.13	4	336	37305	7.499	1.9264	27	1.25	51.039			0.54			yes	hypothetical protein
70	TGME49_201770	TGME49_201770	no				0	0	no				nucleus - chromatin	Cytoplasm / Soluble				0.5944	0.1264	71.54	15	929	103758	8.053	1.6195	9	0.68	64.194			-0.56	yes		yes	cullin 3, putative
71	TGME49_201775	TGME49_201775	no				0	0	yes					Mitochondrion / Soluble				0.8024	0.1607	23.5	2	93	10518	9.831	2.2566	0	0.2	48.936			2.09				hypothetical protein
72	TGME49_201780	TGME49_201780	yes	SP	SP	SP	1	0	no				micronemes	Cell membrane / Membrane				0.6728	0.2299	35	4	769	82634	4.587	3.0127	760	2.88	52.597			-1.17	yes	yes	yes	microneme protein MIC2
73	TGME49_201785	TGME49_201785	yes	SP	SP		0	0	no					Mitochondrion / Soluble				0.5173	0.1203	66.5	3	132	15042	9.88	2.6279	741	1.43	54.135			2.21				hypothetical protein
74	TGME49_201790	TGME49_201790	no				0	0	no				nucleus - non-chromatin	Nucleus / Soluble				0.7341	0.6187	39.79	6	556	62656	9.788	1.52	21	1.04	60.503			-3.7			yes	FHA domain-containing protein
75	TGME49_201800	TGME49_201800	no		cTP		0	2	no				mitochondrion - membranes	Mitochondrion / Soluble				0.3307	0.1091	67	3	267	28527	8.375	1.8032	44	1.58	72.015	SurfBiot		-4.01	yes	yes	yes	hypothetical protein
76	TGME49_201810	TGME49_201810	no			TM	0	1	no					ER / Soluble				0.6634	0.182	42.88	1	342	37057	4.466	1.2665	28	0.72	68.805			0.05				hypothetical protein
77	TGME49_201820	TGME49_201820	no				0	0	no					Cytoplasm / Soluble				0.6493	0.2798	32.83	4	2625	273592	5.451	0.4298	9	0.62	62.262			-1.45				hypothetical protein
78	TGME49_201830	TGME49_201830	no				0	0	no					Mitochondrion / Soluble				0.5109	0.1632	43	2	515	55877	10.742	1.155	6	0.97	55.233			-4.94			yes	ribosomal protein L37
79	TGME49_201840	TGME49_201840	no				1	0	no				endomembrane vesicles	Golgi apparatus / Membrane				0.5669	0.1664	51.67	9	619	66901	6.448	1.9066	87	1.38	62.903		Mem-MS	-0.36	yes	yes	yes	aspartyl protease ASP1
80	TGME49_201850	TGME49_201850	no				0	1	no					Cytoplasm / Soluble				0.4475	0.1617	50.44	1	453	49837	6.508	1.641	8		54.185			0.41	yes			WD domain, G-beta repeat-containing protein
81	TGME49_201860	TGME49_201860	yes	SP	SP	TM	1	0	no				dense granules	Extracellular / Soluble				0.6308	0.2337	52.67	2	157	16969	3.418	2.6706	309	2.38	62.658			2.14	yes		yes	hypothetical protein
82	TGME49_201870	TGME49_201870	no				0	0	no					Cytoplasm / Soluble				0.5149	0.1526	42.32	10	1057	117099	6.047	1.0017	6	1.1	62.287			-0.27			yes	tetratricopeptide repeat-containing protein
83	TGME49_201880	TGME49_201880	no	mTP	mTP		0	0	yes				mitochondrion - membranes	Mitochondrion / Membrane				0.5374	0.1767	43	3	128	15270	9.54	2.1769	68	2.03	70.543			-3.68	yes		yes	hypothetical protein
84	TGME49_201890	TGME49_201890	no				0	0	no					Extracellular / Soluble				0.6402	0.1901	26.11	3	234	26095	6.654	-0.2076	0	-0.77	56.596			-0.6				MORN repeat-containing protein
85	TGME49_201895	TGME49_201895	no				0	0	no					Nucleus / Soluble				0.9023	0.5005	41	1	204	23071	9.914	-0.6021	0		50.732			1.14				hypothetical protein
86	TGME49_201900	TGME49_201900	no				0	10	no					Cell membrane / Membrane				0.6558	0.1906	49.35	6	838	89730	7.313	1.1584	1	1.04	60.31			-3.29				hypothetical protein
87	TGME49_202010	TGME49_202010	no				0	0	yes					Cytoplasm / Soluble				0.6874	0.5172	45.16	2	857	91160	8.593	0.7364	1	0.94	59.091			0.63			yes	hypothetical protein
88	TGME49_202020	TGME49_202020	no				0	0	yes					Cytoplasm / Soluble				0.47	0.1413	40.21	12	763	83728	6.536	1.6551	14	-1	56.545			-0.12	yes	yes	yes	DnAK-TPR
89	TGME49_202025	TGME49_202025	no				0	0	no					Nucleus / Soluble				0.7065	0.206	30.15	5	1205	132057	8.731	0.1173	2		51.99			0.04				hypothetical protein
90	TGME49_202030	TGME49_202030	no				0	0	yes	1.962				Nucleus / Soluble				0.8756	0.295	34.07	5	1907	205565	7.828	1.4532	62	1.03	52.516			0.41				hypothetical protein
91	TGME49_202040	TGME49_202040	no				0	0	no					Cytoplasm / Soluble				0.4896	0.2119	47.64	9	1047	112089	10.019	1.3499	17	1	54.58			-0.2			yes	hypothetical protein
92	TGME49_202050	TGME49_202050	yes	SP		SP	1	0	no					Cell membrane / Membrane				0.6635	0.1636	32.29	2	225	24181	10.285	1.1216	3		59.735			0.5				hypothetical protein
93	TGME49_202060	TGME49_202060	no				0	0	no					Cytoplasm / Soluble				0.4427	0.1327	48.5	3	96	10683	5.035	0.7152	0		58.763							hypothetical protein
94	TGME49_202065	TGME49_202065	no				0	0	no					Mitochondrion / Soluble				0.5946	0.2083	126	2	125	14458	9.599	1.1176	0		52.381			0.65				hypothetical protein
95	TGME49_202070	TGME49_202070	no				0	1	no				nucleolus	Cytoplasm / Soluble				0.645	0.179		19	7892	841813	7.646	0.1206	6	0.73	62.739			-2.15			yes	hypothetical protein
96	TGME49_202080	TGME49_202080	no				0	0	no					Cytoplasm / Soluble				0.5813	0.1799	40.44	9	1293	140332	8.895	0.8698	9	0.87	58.655			-3.85				hypothetical protein
97	TGME49_202090	TGME49_202090	yes	SP	SP	SP	0	1	no					Extracellular / Soluble				0.4851	0.1227	99.5	1	198	21179	4.286	0.4914	0		63.317			1.65	yes			hypothetical protein
98	TGME49_202100	TGME49_202100	no				0	0	yes					Cytoplasm / Soluble				0.4259	0.1649	46	2	137	14471	4.382	-0.8539	0		56.522			-0.42	yes			hypothetical protein
99	TGME49_202110	TGME49_202110	yes	SP	SP	SP	0	0	no					Extracellular / Soluble				0.6509	0.9647	70	1	279	29273	4.348	0.6893	0		50.357			-1	yes			hypothetical protein
100	TGME49_202120	TGME49_202120	no				0	0	no				PM - peripheral 2	Cytoplasm / Soluble				0.6216	0.2437	29.4	35	1322	147208	5.519	1.2092	10	1.14	64.097			-2.1			yes	hypothetical protein
101	TGME49_202140	TGME49_202140	no				0	0	no					Plastid / Soluble				0.505	0.1714	33.5	2	602	64676	8.819	1.1281	1		58.541			0.58	yes			enoyl-CoA hydratase/isomerase family protein
102	TGME49_202160	TGME49_202160	no		mTP		1	2	no				mitochondrion - membranes	Plastid / Membrane		N-895/0,004	N-904/0,191	0.5589	0.1447	45.95	10	918	99863	8.285	1.3314	14	0.71	59.086			-0.41			yes	ABC1 family protein
103	TGME49_202170	TGME49_202170	no			TM	1	2	no					Nucleus / Membrane				0.5763	0.1525	39.27	10	863	94061	6.717	1.1031	3	0.7	57.639			-4.25			yes	hypothetical protein
104	TGME49_202180	TGME49_202180	no				0	0	no					Nucleus / Membrane				0.5778	0.1885	48.28	11	1399	155721	7.701	1.2403	11	0.6	60.286			-5.46				hypothetical protein
105	TGME49_202190	TGME49_202190	no				0	0	no					Cytoplasm / Soluble				0.5816	0.1524	53.95	7	1024	111650	6.273	1.1655	18	1.08	64.78			-1.28	yes		yes	hypothetical protein
106	TGME49_202200	TGME49_202200	no				0	0	no				rhoptries 1	Plastid / Membrane				0.4337	0.1663	31.76	7	793	87043	7.656	1.9219	40	1.55	54.282	SurfBiot	Mem-MS	-1.41	yes	yes	yes	hypothetical protein
107	TGME49_202205	TGME49_202205	yes		SP	SP	0	1	no					Extracellular / Soluble				0.6022	0.1931	33.5	7	133	14627	4.127	0.8842	2		44.03			1.03				hypothetical protein
108	TGME49_202210	TGME49_202210	no				0	4	no					Cytoplasm / Soluble				0.5128	0.1865	64.5	4	386	43339	6.249	0.49	0		53.747			0.6				nucleoside diphosphate kinase
109	TGME49_202220	TGME49_202220	no				0	0	no				PM - peripheral 2	Cytoplasm / Soluble				0.5845	0.1985	33.79	1	1148	121999	9.802	0.871	10	1.01	59.53			-3.49			yes	hypothetical protein
110	TGME49_202230	TGME49_202230	no				0	0	no				nucleus - chromatin	Nucleus / Soluble				0.6133	0.1552	39.27	11	1452	154036	6.458	0.9978	8	1.01	61.872			-3.66			yes	histone deacetylase HDAC5
111	TGME49_202240	TGME49_202240	no				0	0	no					Nucleus / Soluble				0.5797	0.1746	45.29	6	1856	199657	7.777	0.5428	9	0.62	58.104			-4.54			yes	RAP domain-containing protein
112	TGME49_202250	TGME49_202250	no				2	0	no				Golgi	Cell membrane / Membrane				0.6974	0.3221	41.68	8	1041	110732	5.823	1.098	22	0.99	60.173			-0.27			yes	hypothetical protein
113	TGME49_202255	TGME49_202255	no				0	0	no					Plastid / Soluble				0.4274	0.1685	41.33	9	371	41510	5.766	1.3736	4	0.24	52.957			0.34				hypothetical protein
114	TGME49_202260	TGME49_202260	no				0	0	no					Nucleus / Soluble				0.8913	0.2002	40	4	279	30532	6.062	-0.1427	0		52.143			-0.78				hypothetical protein
115	TGME49_202280	TGME49_202280	no			TM	0	0	no					Extracellular / Soluble				0.5219	0.1628	50.08	20	1802	195227	7.457	0.0682	1	0.23	57.737			-0.75				WD domain, G-beta repeat-containing protein
116	TGME49_202285	TGME49_202285	no				1	0	yes					Cell membrane / Membrane				0.5862	0.2214	36.1	15	360	37884	5.754	0.316	0	-0.89	49.861			-0.14			yes	EGF family domain-containing protein
117	TGME49_202290	TGME49_202290	no			TM	4	0	no					Cell membrane / Membrane				0.485	0.1343	43.75	2	349	39773	8.128	1.2758	11	1.19	58.857			-3.46				membrane protein, putative
118	TGME49_202300	TGME49_202300	no				0	0	no				cytosol	Cytoplasm / Soluble				0.291	0.1404	44.6	7	222	24248	5.642	1.5315	26	1.31	53.363			0.42	yes		yes	inosine triphosphate pyrophosphatase, putative
119	TGME49_202310	TGME49_202310	no				0	0	yes					Nucleus / Soluble				0.6326	0.1659	38.73	3	580	62759	6.76	1.6525	29	1.03	53.012			-4.74			yes	O-sialoglycoprotein endopeptidase
120	TGME49_202330	TGME49_202330	no				0	0	yes					Mitochondrion / Soluble				0.6901	0.1239	33.33	1	199	21982	10.554				57							hypothetical protein
121	TGME49_202340	TGME49_202340	no				0	1	no					Mitochondrion / Soluble				0.4008	0.1071	44.18	6	485	53607	8.551	-1	1		50.412			-2.39			yes	proline dehydrogenase
122	TGME49_202350	TGME49_202350	no				0	0	no				mitochondrion - soluble	Nucleus / Soluble				0.5534	0.2071	40.12	11	681	77282	10.501	1.3306	4	1.05	60.997			-5.07			yes	50S ribosomal protein L21, putative
123	TGME49_202360	TGME49_202360	no				0	0	yes					Nucleus / Soluble				0.5902	0.1908	53.78	9	483	53819	5.119	0.6839	1	0.5	61.157			-1.12			yes	methylase, putative
124	TGME49_202370	TGME49_202370	no				0	0	no				cytosol	Cytoplasm / Soluble				0.4971	0.1329	53.7	9	536	58618	5.687	1.6311	17	1.76	68.529			-6.05	yes		yes	T-complex protein 1, epsilon subunit (TCP-1-epsilon), putative
125	TGME49_202375	TGME49_202375	no				1	1	no					Plastid / Membrane				0.5408	0.3353	55	2	219	24326	12.294	0.7731	9	0.45	56.818			-1.39			yes	hypothetical protein
126	TGME49_202380	TGME49_202380	no				0	0	no				cytosol	Cytoplasm / Soluble				0.4986	0.1516	38.08	9	456	51021	5.472	1.6806	23	1.5	71.335			-5.31	yes		yes	rab GDI alpha, putative
127	TGME49_202390	TGME49_202390	no				0	0	no				PM - peripheral 1	Cytoplasm / Soluble				0.5761	0.189	49	2	587	61797	4.809	1.7158	30	1.49	64.626	SurfBiot		0.8	yes	yes	yes	S15 sporozoite-expressed protein
128	TGME49_202400	TGME49_202400	no			TM	0	0	no					Extracellular / Soluble				0.6218	0.1694	31.74	7	1078	115890	5.045	0.2856	1		53.29			-1.09				calcium binding egf domain-containing protein
129	TGME49_202410	TGME49_202410	no				0	0	yes					Cytoplasm / Soluble				0.6816	0.3653	32.48	4	1948	209209	7.168	0.6955	11	0.8	62.853			-2.92			yes	hypothetical protein
130	TGME49_202420	TGME49_202420	no			TM	1	6	no				rhoptries 1	Cytoplasm / Soluble				0.4523	0.1318	30.33	2	272	29642	5.839	1.3282	9	0.69	58.974			-0.43			yes	hypothetical protein
131	TGME49_202430	TGME49_202430	no				0	6	no					Nucleus / Soluble				0.9226	0.9634	37.07	2	555	62335	8.876	1.2294	33	-0.13	58.273			-2.17			yes	hypothetical protein
132	TGME49_202440	TGME49_202440	no			TM	1	0	yes				apicoplast	Golgi apparatus / Membrane				0.3811	0.1557	31.33	4	281	32061	8.535	0.8525	0	0.99	60.284			-2.71			yes	hypothetical protein
133	TGME49_202445	TGME49_202445	no				0	1	no					Cytoplasm / Soluble				0.7611	0.1687	87	2	173	19759	9.971	0.2529	0		52.299			1.7				hypothetical protein
134	TGME49_202450	TGME49_202450	no				1	7	no					Mitochondrion / Membrane				0.6997	0.1421	33.83	2	202	22610	11.129	1.4595	21	0.89	60.099			0.33				hypothetical protein
135	TGME49_202460	TGME49_202460	no				0	0	no				PM - peripheral 2	Nucleus / Soluble				0.5226	0.1621	42.5	10	679	72936	8.134	0.7731	3	1.25	62.647			-3.89	yes		yes	diacylglycerol kinase accessory domain (presumed) domain-containing protein
136	TGME49_202470	TGME49_202470	no				0	0	no				nucleus - chromatin	Nucleus / Soluble				0.7334	0.197	61.33	5	735	80571	7.885	1.1443	10	0.64	63.043			-2.7			yes	rRNA metabolism protein, SBDS family protein
137	TGME49_202480	TGME49_202480	no				0	2	no	7.76			nucleus - chromatin	Nucleus / Soluble				0.7556	0.2095	39.18	3	430	43649	6.682	1.3541	15	1.2	56.381			-2.37			yes	hypothetical protein
138	TGME49_202490	TGME49_202490	no				0	0	no					Cytoplasm / Soluble				0.7471	0.2413	38.1	7	3123	331838	7.028	0.7324	18	1.66	65.205		Mem-MS	-2.76		yes	yes	AP2 domain transcription factor AP2VIIa-7
139	TGME49_202500	TGME49_202500	no			TM	6	0	no					Cell membrane / Membrane				0.5243	0.1074	61.2	4	305	33535	4.827	2.422	46	2.34	73.529		Mem-MS	-4.49	yes	yes	yes	GAPM1a
140	TGME49_202510	TGME49_202510	no			TM	6	0	no					Cell membrane / Membrane				0.4851	0.119	51	4	305	33630	5.103	1.3533	13	1.54	69.935			0.91			yes	multi-pass transmembrane protein
141	TGME49_202520	TGME49_202520	no				0	0	no				nucleolus	Nucleus / Soluble				0.6809	0.304	36.67	2	989	108099	10.767	1.2572	23	1.04	56.667			-2.55			yes	hypothetical protein
142	TGME49_202530	TGME49_202530	no			TM	1	1	yes				cytosol	Plastid / Soluble				0.4599	0.1293	38.7	8	773	86802	8.048	1.5164	25	1.36	63.953		Mem-MS	-5.13	yes	yes	yes	aspartate-tRNA ligase
143	TGME49_202540	TGME49_202540	no				4	2	yes				Golgi	Cell membrane / Membrane				0.6157	0.1834	42.85	11	1670	182500	7.427	1.3008	17	0.97	69.3		Mem-MS	-2.43		yes	yes	3'5'-cyclic nucleotide phosphodiesterase domain-containing protein
144	TGME49_202550	TGME49_202550	no				0	1	no				IMC	Cytoplasm / Soluble				0.694	0.2857	36.28	4	2212	233107	6.537	0.2014	1	1.19	63.579			-0.39	yes	yes	yes	NLI interacting factor family phosphatase
145	TGME49_202568	TGME49_202568	no				0	9	no					Nucleus / Soluble				0.6792	0.6032	29.8	4	148	17491	6.521	1.3901	11	0.99	66.443			-4.01	yes		yes	hypothetical protein
146	TGME49_202572	TGME49_202572	no				1	0	no				ER	ER / Membrane				0.6379	0.1123	35.56	11	959	106457	7.946	0.721	2	1	65.521			-3.09	yes		yes	ribophorin i protein
147	TGME49_202580	TGME49_202580	no				0	0	no					Plastid / Membrane				0.5594	0.1391	45.13	18	1037	112944	8.729	1.6072	20	-0.1	63.487			-1.76				ATPase, AAA family protein
148	TGME49_202590	TGME49_202590	no				0	0	no					Nucleus / Soluble				0.7043	0.2522	41.94	6	712	79267	5.426	1.0382	5	0.53	58.205		Mem-MS	-1.39		yes	yes	hypothetical protein
149	TGME49_202600	TGME49_202600	no				0	0	no					Cytoplasm / Soluble				0.6647	0.1808	25.4	1	126	14117	10.637	0.356	0	-0.51	55.118			1.56				hypothetical protein
150	TGME49_202610	TGME49_202610	no			TM	1	0	no				dense granules	Nucleus / Membrane				0.8017	0.353	40.62	8	852	94070	4.736	1.6277	33	1.5	64.127		Mem-MS	0.96		yes	yes	protein phosphatase 2C domain-containing protein
151	TGME49_202620	TGME49_202620	yes		SP	SP	1	0	no				dense granules	Cell membrane / Membrane				0.7108	0.1867	41.38	1	330	36093	9.551	2.5129	141	2.12	50.755		Mem-MS	0.94		yes	yes	hypothetical protein
152	TGME49_202630	TGME49_202630	no		mTP		2	0	no				mitochondrion - membranes	Plastid / Membrane				0.5074	0.1392	45.73	17	1188	128444	8.982	1.4283	19	1.45	65.433		Mem-MS	-3.33	yes	yes	yes	ATP-dependent metallopeptidase HflB subfamily protein
153	TGME49_202640	TGME49_202640	no			TM	0	0	no					Nucleus / Membrane				0.6573	0.1908	45.04	7	2251	243404	7.768	0.1173	1	0.29	54.973			-1.7			yes	RNA pseudouridine synthase superfamily protein
154	TGME49_202650	TGME49_202650	yes		SP	SP	7	0	no					Cell membrane / Membrane				0.7084	0.1015	43.9	18	921	102041	7.201	1.1092	15	0.78	66.377			-1.05			yes	hypothetical protein
155	TGME49_202680	TGME49_202680	no		mTP		0	0	no				mitochondrion - membranes	Mitochondrion / Soluble				0.5327	0.112	62.67	8	563	62204	8.198	1.8709	35	1.89	75.709	SurfBiot		-4.3	yes	yes	yes	peptidase M16, alpha subunit, putative
156	TGME49_202690	TGME49_202690	no				0	1	no				nucleolus	Nucleus / Soluble				0.6579	0.3819	35.86	5	250	28170	4.204	1.3675	6	1.17	66.932			-2.89	yes		yes	DNA-directed RNA polymerase II RPB9
157	TGME49_202700	TGME49_202700	no				0	0	no					Nucleus / Soluble				0.8247	0.6793	57.94	5	926	102510	6.277	0.8519	5	0.5	56.634			-0.02				hypothetical protein
158	TGME49_202720	TGME49_202720	no				0	2	yes				mitochondrion - soluble	Cytoplasm / Soluble				0.6906	0.2897	47.69	9	2431	258865	7.506	0.143	0	0.3	57.648			-4.27			yes	RNB family domain-containing protein
159	TGME49_202730	TGME49_202730	no				0	1	no					Cytoplasm / Soluble				0.7797	0.2704	36.38	1	1454	152074	8.19	0.2227	1	0.66	56.632			-3.49				hypothetical protein
160	TGME49_202735	TGME49_202735	no				0	0	no					Mitochondrion / Soluble				0.8255	0.2695	28.25	2	112	12027	11.733	0.2122	0		52.212			-0.65				hypothetical protein
161	TGME49_202740	TGME49_202740	no				0	0	no					Nucleus / Soluble				0.7007	0.2551	45.71	6	1096	119364	6.753	0.6675	1	0.7	58.797			-1.66			yes	hypothetical protein
162	TGME49_202750	TGME49_202750	no				0	0	no					Plastid / Soluble				0.6133	0.1198	43.88	8	350	36306	4.725	1.1389	11	0.51	64.387			-4.31			yes	3' exoribonuclease family, domain 1 domain-containing protein
163	TGME49_202760	TGME49_202760	no				0	0	no				19S proteasome	Nucleus / Soluble				0.8096	0.6321	40.56	5	364	38626	8.333	1.2183	8	0.81	58.356			-0.19			yes	hypothetical protein
164	TGME49_202770	TGME49_202770	no				0	1	no				nucleus - non-chromatin	Nucleus / Soluble				0.6603	0.2485	41	12	532	55868	6.04	2.0242	184	1.42	67.917			-3.03	yes		yes	RNA recognition motif-containing protein
165	TGME49_202780	TGME49_202780	no			TM	2	3	no				dense granules	Extracellular / Soluble				0.6653	0.1998	46.79	1	1122	120370	6.066	1.6262	55	1.54	73.108			-1.58			yes	rhoptry kinase family protein ROP25
166	TGME49_202790	TGME49_202790	no				0	1	no					Nucleus / Soluble				0.749	0.1877	67.63	10	540	60806	5.779	1.2047	3	0.71	60.444			-0.81			yes	dihydrouridine synthase (dus) protein
167	TGME49_202800	TGME49_202800	no				1	0	no					Plastid / Membrane				0.537	0.1669	27.37	6	519	55861	8.449	0.891	19	0.87	56.731			-5.11				cytochrome c oxidase assembly protein COX11 protein, putative
168	TGME49_202810	TGME49_202810	no		mTP	SP	0	0	no				mitochondrion - membranes	Mitochondrion / Membrane				0.5197	0.1321	28.2	3	140	15617	10.684	1.3757	12	1.26	75.177			-3.42			yes	TIM14
169	TGME49_202820	TGME49_202820	no				0	0	no				19S proteasome	Cytoplasm / Soluble				0.6241	0.2797	28.17	4	168	18934	4.79	1.6113	24	1.57	66.864			-4.77	yes		yes	ubiquitin-conjugating enzyme subfamily protein
170	TGME49_202830	TGME49_202830	no		mTP	TM	0	0	no				cytosol	Mitochondrion / Soluble				0.4972	0.1302	76.75	4	306	33033	9.087	2.3584	229	1.63	49.837		Mem-MS	1.79	yes	yes	yes	Elicitor-responsive protein, putative
171	TGME49_202840	TGME49_202840	no				0	3	no				cytosol	Nucleus / Soluble				0.6826	0.1819	45.43	10	1044	106109	6.941	1.9428	58	1.9	68.517			-3.54			yes	FHA domain-containing protein
172	TGME49_202850	TGME49_202850	no				0	0	no				nucleolus	Cytoplasm / Soluble				0.6773	0.1591	38.38	4	1918	207901	5.912	0.2014	2	0.35	59.458			-3.17			yes	ATP-binding domain-containing protein
173	TGME49_202860	TGME49_202860	no		mTP		2	0	no					Mitochondrion / Membrane				0.502	0.1432	87.5	1	174	19809	8.764	1.1708	11	0.72	40.571							hypothetical protein
174	TGME49_202870	TGME49_202870	no				2	0	no				19S proteasome	Mitochondrion / Membrane				0.6239	0.1232	31.69	6	506	55645	10.446	1.0795	3	1.52	60.75			-3.88	yes		yes	SAP domain-containing protein
175	TGME49_202880	TGME49_202880	no				1	3	no					Plastid / Membrane				0.5724	0.1544	37.06	6	666	69572	8.977	0.42	2	0.74	54.273			-3.99				carrier superfamily protein
176	TGME49_202890	TGME49_202890	no				0	0	no				cytosol	Nucleus / Soluble				0.9978	0.4442	31.5	1	377	39433	4.645	1.523	40	1.47	54.233			-0.96	yes		yes	hypothetical protein
177	TGME49_202900	TGME49_202900	no				0	0	no					Nucleus / Soluble				0.6825	0.2745	35.11	2	1298	137330	5.998	1.0878	23	1.14	57.275			0.89			yes	zinc finger (CCCH type) motif-containing protein
178	TGME49_202910	TGME49_202910	yes		SP	SP	0	0	no					Extracellular / Soluble				0.4982	0.1384	39.88	9	318	35210	6.637				58.621			0.77				zinc carboxypeptidase superfamily protein
179	TGME49_202920	TGME49_202920	no				0	0	no					Cytoplasm / Soluble				0.5247	0.2069	31.9	8	988	107112	5.808	1.2674	16	0.84	56.421			-3.74			yes	p-aminobenzoic acid synthase
180	TGME49_202930	TGME49_202930	no				0	0	no					Nucleus / Soluble				0.3498	0.1534	49.33	1	295	32810	8.219	0.935	1	0.4	56.419			1.61	yes		yes	hypothetical protein
181	TGME49_202940	TGME49_202940	no			TM	3	7	no					ER / Membrane				0.5201	0.1535	55.43	1	387	42917	9.674	1.6737	39	1.21	60.825			0.55			yes	hypothetical protein
182	TGME49_202950	TGME49_202950	no				0	0	no				nucleus - chromatin	Cytoplasm / Soluble				0.502	0.1209	54.42	14	1414	151800	5.323	0.9455	14	1.11	62.261			-2.73	yes		yes	hypothetical protein
183	TGME49_202960	TGME49_202960	no				0	0	no				mitochondrion - soluble	Mitochondrion / Soluble				0.6281	0.1268	37.5	1	299	32454	6.029				49			-2.75			yes	glycine cleavage H-protein
184	TGME49_202970	TGME49_202970	no				0	0	no					Cytoplasm / Soluble				0.7448	0.4969	45.77	4	2196	236758	5.244	0.749	17	-1.05	53.573			-0.11			yes	hypothetical protein
185	TGME49_202975	TGME49_202975	no			TM	0	3	no					Cell membrane / Membrane				0.7794	0.2029	34.62	2	449	49559	9.984	0.9643	0	-0.92	46.444			0.48				hypothetical protein
186	TGME49_202980	TGME49_202980	no				0	0	no				nucleus - non-chromatin	Nucleus / Soluble				0.5369	0.1509	41.65	15	1915	210470	7.934	1.1261	11	1.35	61.378			-4.22			yes	hypothetical protein
187	TGME49_202990	TGME49_202990	no				0	0	no					Nucleus / Soluble				0.6772	0.4239	38.29	1	267	29067	8.25	-0.9586	0		45.896			-0.06				hypothetical protein
188	TGME49_203000	TGME49_203000	no				0	0	no					Nucleus / Soluble				0.6894	0.4573	38.05	1	836	90487	8.334	-0.4437	0		49.462			0.73				hypothetical protein
189	TGME49_203010	TGME49_203010	no				0	0	no					Cytoplasm / Soluble				0.6875	0.591	32.33	1	2812	298196	9.02	0.7251	9	1.12	49.449			-1.3			yes	aurora kinase
190	TGME49_203020	TGME49_203020	no				0	0	no					Nucleus / Soluble				0.5263	0.1251	37.53	7	1125	123611	9.118	0.8209	8	0.8	54.174			-4.23			yes	ribosome biogenesis GTPase Der protein
191	TGME49_203030	TGME49_203030	no				7	4	no					Cell membrane / Membrane				0.5947	0.1431	343	6	342	37345	6.798	1.913	47	1.85	59.184			-0.67				N-methyl-D-aspartate receptor-associated protein
192	TGME49_203040	TGME49_203040	no				0	0	no					Cytoplasm / Soluble				0.6207	0.1608	41.26	3	783	84727	5.002	1.0722	8	0.95	53.189			1.55				hypothetical protein
193	TGME49_203050	TGME49_203050	no				0	0	no					Cytoplasm / Soluble				0.7138	0.2957	35.35	2	2438	257421	6.036	1.3395	116	0.84	51.661			1.27				AP2 domain transcription factor AP2VIIa-6
194	TGME49_203060	TGME49_203060	no				0	0	no					Nucleus / Soluble				0.4843	0.1448	38.23	6	496	53920	7.956	2.362	175	1.58	53.521			-2.78				hypothetical protein
195	TGME49_203070	TGME49_203070	no				3	0	no					ER / Membrane				0.5796	0.1117	40	5	239	26318	8.53	0.734	0		52.917			1.87				hypothetical protein
196	TGME49_203080	TGME49_203080	no				0	5	no					Nucleus / Soluble				0.6881	0.1453	23.31	8	302	32684	9.914	1.5011	19	1.22	54.455			-3.43			yes	RNA recognition motif-containing protein
197	TGME49_203090	TGME49_203090	no				0	0	no					Nucleus / Soluble				0.6112	0.2012	30.72	8	552	60625	10.181	0.9069	1	-0.74	48.644			1.31				hypothetical protein
198	TGME49_203100	TGME49_203100	no				0	0	no					Mitochondrion / Soluble				0.1581	0.1435	114	2	113	13117	9.959	0.716	1		57.018			0.76				hypothetical protein
199	TGME49_203110	TGME49_203110	no				0	0	yes					Nucleus / Soluble				0.5123	0.1182	42.5	10	509	56604	8.7	1.7982	0	-1.4	50.588			1.72	yes			citrate synthase, putative
200	TGME49_203120	TGME49_203120	no				0	0	no					Nucleus / Membrane				0.6152	0.178	47	2	516	56216	5.109	1.0492	10	0.85	50.87			-4.2				hypothetical protein
201	TGME49_203135	TGME49_203135	no				0	0	no					Cytoplasm / Soluble				0.4562	0.17	46.93	59	4551	518994	5.401	-0.4202	2	-1.3	65.466			-0.54				dynein heavy chain family protein
202	TGME49_203150	TGME49_203150	no				0	0	no				nucleolus	Cytoplasm / Soluble				0.8105	0.3936	36.71	2	1798	187613	4.814	0.6149	4	0.83	61.423			-1.08			yes	hypothetical protein
203	TGME49_203160	TGME49_203160	no				0	3	yes			6.729	nucleus - chromatin	Cytoplasm / Soluble				0.6014	0.1712	44.47	13	666	74784	8.227	1.5687	39	0.97	58.021			-0.7			yes	hypothetical protein
204	TGME49_203170	TGME49_203170	no				0	0	no					Plastid / Membrane				0.5767	0.1378	40.72	15	732	81853	9.523	1.3462	9	1.45	58.663			-4.69			yes	OB-fold nucleic acid binding domain-containing protein
205	TGME49_203175	TGME49_203175	no				0	3	no					Nucleus / Soluble				0.521	0.3292	54.2	2	270	30237	11.535	-0.301	0	0.33	54.244			-0.54				hypothetical protein
206	TGME49_203180	TGME49_203180	no				0	6	no	7.333			nucleolus	Cytoplasm / Soluble				0.6557	0.19	42.15	11	4425	472212	7.068	0.2122	6	0.77	59.038			-0.88			yes	leucine rich repeat-containing protein
207	TGME49_203200	TGME49_203200	no				0	1	yes					Plastid / Soluble				0.6322	0.1558	44.58	7	1470	158790	5.568	-0.8861	0	-0.41	59.755			-1.13				hypothetical protein
208	TGME49_203220	TGME49_203220	no				0	8	no				nucleus - chromatin	Nucleus / Soluble				0.7033	0.1614	33.68	13	1144	122544	6.689	1.0561	5	0.93	62.707			-4.45			yes	DEAD/DEAH box helicase domain-containing protein
209	TGME49_203230	TGME49_203230	no	mTP	cTP	TM	0	0	yes					Plastid / Membrane				0.4638	0.1461	56.25	1	224	23485	5.368	0.9138	3	0.37	60			1.12	yes			hypothetical protein
210	TGME49_203240	TGME49_203240	no				3	0	no				ER	ER / Membrane				0.6435	0.1255	41.11	12	739	80263	6.434	1.5197	17	1.38	63.108		Mem-MS	-0.49	yes	yes	yes	hypothetical protein
211	TGME49_203250	TGME49_203250	no				0	9	no					Nucleus / Soluble				0.668	0.5258	34.59	1	933	100944	10.004	0.5185	1	-0.96	51.713			1.12				hypothetical protein
212	TGME49_203260	TGME49_203260	no				0	0	yes					Nucleus / Soluble				0.5594	0.1925	38.69	3	1856	197251	7.566	0.3075	6	0.65	61.282			-2.45			yes	hypothetical protein
213	TGME49_203270	TGME49_203270	yes	SP	SP	TM	0	0	no					Plastid / Membrane				0.568	0.1406	30.38	4	789	84818	9.693	0.6375	4	0.31	53.671			-3.77				ATP-dependent Clp endopeptidase, proteolytic subunit ClpP domain-containing protein
214	TGME49_203280	TGME49_203280	no				0	0	no					Nucleus / Soluble				1.1546	0.4661	27.57	4	192	22535	10.292	1.5206	16	0.91	72.539			-4.17			yes	hypothetical protein
215	TGME49_203290	TGME49_203290	no				0	0	no				dense granules	Peroxisome / Membrane				0.5883	0.1277	55.17	1	330	35957	9.229	2.5168	636	1.19	57.1			2.26		yes	yes	hypothetical protein
216	TGME49_203300	TGME49_203300	no				2	0	no					Cytoplasm / Soluble				0.7118	0.1946	42.48	11	1401	149703	5.388	1.7833	28	1.1	67.974			-1.59			yes	hypothetical protein
217	TGME49_203310	TGME49_203310	yes	SP	SP	SP	2	0	no				dense granules	ER / Membrane				0.5572	0.1574	39.5	1	236	25919	5.154	3.3744	3278	2.84	56.54	SurfBiot	Mem-MS	1.9	yes	yes	yes	dense granule protein GRA7
218	TGME49_203320	TGME49_203320	no				0	6	no				nucleus - chromatin	Cytoplasm / Soluble				0.7351	0.168		15	5356	573091	5.457	0.356	15	1	64.439			-2.09	yes		yes	zinc finger in N-recognin protein
219	TGME49_203330	TGME49_203330	no				0	3	no					Mitochondrion / Soluble				0.7871	0.3594	33.23	2	431	48493	8.735	0.6274	0		51.852			0.92				hypothetical protein
220	TGME49_203340	TGME49_203340	no				0	1	no					Nucleus / Soluble				0.5025	0.1445	53.27	3	798	89597	5.967	-0.2757	0		56.821			-0.46	yes			metallo-beta-lactamase domain-containing protein
221	TGME49_203350	TGME49_203350	no			TM	9	0	no					Cell membrane / Membrane				0.5388	0.1004	76.5	9	458	49396	8.654	0.8451	6	1.14	68.192			-0.62			yes	hypothetical protein
222	TGME49_203358	TGME49_203358	no				0	0	yes					Plastid / Soluble				0.6643	0.1225	39.6	7	395	43000	10.032	1.392	18	1.36	64.141			-3.84			yes	hypothetical protein
223	TGME49_203362	TGME49_203362	no				0	0	no					Nucleus / Soluble				0.6641	0.2039	73.67	5	220	24667	6.638	1.3296	16	1.09	68.778			-4.32			yes	hypothetical protein
224	TGME49_203370	TGME49_203370	no				0	0	no				nucleus - non-chromatin	Nucleus / Soluble				0.675	0.1621	35.23	1	774	81062	6.535	1.2433	21	1.25	66.839			-4.25	yes		yes	hypothetical protein
225	TGME49_203375	TGME49_203375	no				0	0	no					Nucleus / Soluble				0.4593	0.1919	40	15	319	36261	7.534	0.1703	0	0.18	55			0.67				cpw-wpc domain-containing protein
226	TGME49_203380	TGME49_203380	no				0	0	no				nucleus - non-chromatin	Plastid / Soluble				0.6107	0.479	44.69	15	714	81364	8.451	1.3158	7	1.2	65.594			-1.45			yes	DnaJ domain-containing protein
227	TGME49_203390	TGME49_203390	no				0	0	no				nucleus - chromatin	Cytoplasm / Soluble				0.5012	0.1788	41.55	3	456	50481	5.103	1.6699	27	1.53	72.429			-0.37	yes		yes	CRAL/TRIO domain-containing protein
228	TGME49_203400	TGME49_203400	no			TM	6	1	no				PM - peripheral 2	ER / Membrane				0.6381	0.1256	58.1	4	580	64620	10.192	1.4342	21	1.44	62.995		Mem-MS	0.25	yes	yes	yes	hypothetical protein
229	TGME49_203420	TGME49_203420	no				2	1	no				ER 2	Plastid / Membrane				0.5699	0.1644	39.52	7	1145	123187	9.497	0.7412	5	0.51	60.908			-2.31			yes	4'-phosphopantetheinyl transferase domain-containing protein
230	TGME49_203430	TGME49_203430	no			TM	1	4	no					ER / Membrane				0.6519	0.1471	60.5	1	120	13628	11.646	0.934	6		57.851			-0.98				hypothetical protein
231	TGME49_203440	TGME49_203440	no				0	0	no					Cytoplasm / Soluble				0.6953	0.412	43	6	601	64329	4.686	0.3201	3	0.27	60.797			-1.9			yes	anaphase-promoting complex subunit APC10
232	TGME49_203450	TGME49_203450	yes	SP	SP	SP	0	0	yes				cytosol	Plastid / Soluble				0.5401	0.1071	31.07	7	465	50686	8.967	1.3243	4	1.35	61.159			-3	yes		yes	DUF3228 domain-containing protein
233	TGME49_203460	TGME49_203460	no				0	0	no				mitochondrion - soluble	Mitochondrion / Soluble				0.6762	0.1803	60	2	119	13147	6.201	1.1232	1	1.05	60			-3.46			yes	hypothetical protein
234	TGME49_203470	TGME49_203470	no				0	0	no					Nucleus / Soluble				0.7367	0.3261	27.43	1	191	21076	9.23	-0.7696	0		61.458			-2.34				hypothetical protein
235	TGME49_203480	TGME49_203480	no				0	0	no				nucleus - chromatin	Cytoplasm / Soluble				0.682	0.2235	35.1	10	1403	145524	6.673	0.6839	6	0.98	68.091			-3.13			yes	hypothetical protein
236	TGME49_203490	TGME49_203490	no				0	1	no				nucleus - non-chromatin	Nucleus / Soluble				0.5065	0.1339	37	10	702	76488	9.839	1.2582	10	0.99	70.27		Mem-MS	-5.13	yes	yes	yes	GNL3L/Grn1 GTPase
237	TGME49_203500	TGME49_203500	no		mTP		0	0	no					Cytoplasm / Soluble				0.4407	0.1539	46.3	2	462	50207	5.942	-0.6576	0		72.138			0.75	yes			alanine dehydrogenase/pyridine nucleotide transhydrogenase domain-containing protein
238	TGME49_203505	TGME49_203505	no			TM	0	0	no					Cytoplasm / Soluble				0.4518	0.1528	77.67	3	232	26393	6.733	0.2253	0	-0.92	54.936			-0.02			yes	hypothetical protein
239	TGME49_203510	TGME49_203510	no				1	0	no				PM - peripheral 2	Nucleus / Membrane				0.7093	0.1734	61.69	7	801	87492	5.562	1.3316	13	1	65.711		Mem-MS	-0.46	yes	yes	yes	zinc finger, C3HC4 type (RING finger) domain-containing protein
240	TGME49_203520	TGME49_203520	no				0	15	no					Cytoplasm / Soluble				0.7111	0.2275	41.6	2	2079	221636	6.679	0.5647	6	0.7	58.846		Mem-MS	-1.25		yes	yes	hypothetical protein
241	TGME49_203540	TGME49_203540	no				0	2	yes				nucleus - chromatin	Cytoplasm / Soluble				0.6138	0.1895	37.6	8	1127	118796	6.131	1.7473	71	1.91	59.397			0.86			yes	RNA binding protein, putative
242	TGME49_203560	TGME49_203560	no			TM	0	0	yes					Mitochondrion / Membrane				0.4415	0.1272	147	2	146	16377	9.287	1.9892	67	1.53	50.34			1.76				hypothetical protein
243	TGME49_203570	TGME49_203570	no			TM	0	0	yes					Peroxisome / Soluble				0.6053	0.1011	56.11	6	504	55458	7.749	-0.7447	0	-1.3	54.257			2.74	yes			acyltransferase domain-containing protein
244	TGME49_203580	TGME49_203580	no				0	0	no					Peroxisome / Soluble				0.5358	0.1248	54.22	5	487	55745	7.661	-0.9586	1		51.23			1.9	yes			NAD-binding domain 4 domain-containing protein
245	TGME49_203590	TGME49_203590	no				0	4	no					Nucleus / Soluble				0.5734	0.2044	26.88	1	429	47495	7.789	0.8938	0		49.767			1.35				hypothetical protein
246	TGME49_203600	TGME49_203600	yes			TM	1	0	no	3.695			dense granules	Golgi apparatus / Membrane				0.6831	0.1331	31.43	1	439	47215	7.97	1.684	85	1.44	53.409			2.29		yes	yes	hypothetical protein
247	TGME49_203610	TGME49_203610	no				0	0	no				nucleolus	Cytoplasm / Soluble				0.6553	0.1404	45	6	269	28395	8.639	1.5575	22	1.13	58.889			-0.58			yes	3'-5' exoribonuclease csl4, putative
248	TGME49_203620	TGME49_203620	no				0	3	yes				mitochondrion - soluble	Nucleus / Soluble				0.5722	0.1376	34.41	7	584	63757	10.943	1.0183	9	0.84	58.12			-4.66			yes	hypothetical protein
249	TGME49_203630	TGME49_203630	no				0	0	no				60S ribosome	Cytoplasm / Soluble				0.6022	0.5992	35.33	2	105	12063	10.889	2.9646	163	2.78	67.925			-4.1	yes		yes	ribosomal protein RPL44
250	TGME49_203665	TGME49_203665	no				0	0	no					Cytoplasm / Soluble				0.6281	0.1958		8	9744	1047157	7.262	-0.2518	5	0.34	53.279			1.08				hypothetical protein
251	TGME49_203682	TGME49_203682	no		lTP	TM	2	2	no					Cell membrane / Membrane				0.5206	0.1143	58	3	173	19054	10.442	0.8116	9	-0.82	53.448			2.65				hypothetical protein
252	TGME49_203685	TGME49_203685	no				0	0	no					Mitochondrion / Soluble				0.6972	0.4972	126	11	125	13521	7.19	1.0107	11		46.825			1.23		yes		hypothetical protein
253	TGME49_203688	TGME49_203688	no	SP			0	0	no					Extracellular / Soluble				0.1497	0.25	88	5	87	8905	9.76	1.0726	11		56.818							hypothetical protein
254	TGME49_203690	TGME49_203690	no				0	2	no				nucleolus	Cytoplasm / Soluble				0.6993	0.3147	36.08	5	2597	266616	5.743	1.0073	23	1.17	52.54			0.89			yes	AP2 domain transcription factor AP2VIIa-5
255	TGME49_203700	TGME49_203700	no				4	0	no					Cell membrane / Membrane				0.8147	0.1097	68.5	2	273	29759	7.744	1.3062	18	1.19	49.635			1.47			yes	SFT2 family protein
256	TGME49_203705	TGME49_203705	no				0	0	yes					Nucleus / Soluble				0.5312	0.1388	35.75	2	142	15633	9.144	-0.2291	0	1.31	49.65			2.54				hypothetical protein
257	TGME49_203710	TGME49_203710	no				0	0	no				outlier	Cytoplasm / Soluble				0.6827	0.3621	33.32	5	3431	360057	5.949	0.3784	6	1.34	53.351			-0.56			yes	AP2 domain transcription factor AP2VIIa-4
258	TGME49_203720	TGME49_203720	yes			TM	4	0	no					ER / Membrane				0.5784	0.1142	92.5	5	184	20480	7.966	2.2192	94	0.78	53.514			1.53	yes		yes	vitamin k epoxide reductase family protein
259	TGME49_203730	TGME49_203730	no				0	0	no				mitochondrion - soluble	Nucleus / Soluble				0.4984	0.1172	51.92	11	1245	133260	7.815	1.0645	6	1.04	55.377			-2.35			yes	hypothetical protein
260	TGME49_203735	TGME49_203735	no				0	0	no					Mitochondrion / Soluble				0.5559	0.2212	94	2	93	10966	12.02	0.6551	2	0.99	48.936			2.17				hypothetical protein
261	TGME49_203740	TGME49_203740	no				0	0	no					Cell membrane / Membrane				0.4846	0.1065	44.83	1	268	28156	9.095	1.748	34	1.28	51.301			2.05			yes	hypothetical protein
262	TGME49_203750	TGME49_203750	no				0	0	no				19S proteasome	Cytoplasm / Soluble				0.5467	0.1334	34.58	23	1382	149766	6.071	0.6721	4	0.86	63.557			-4.39	yes		yes	hypothetical protein
263	TGME49_203760	TGME49_203760	no				0	0	no				nucleolus	Nucleus / Soluble				0.7089	0.1503	48.17	11	1396	151204	5.407	1.0199	12	0.85	59.055			-3.61			yes	hypothetical protein
264	TGME49_203770	TGME49_203770	no			TM	2	0	no					Cell membrane / Membrane				0.7054	0.1569	34.14	3	238	25607	6.872	0.3032	0		53.975			1.61				hypothetical protein
265	TGME49_203780	TGME49_203780	no				0	0	no				nucleus - chromatin	Nucleus / Soluble				0.9021	0.6812	39.12	1	1475	145088	7.096	-1	0		53.184			-3.38		yes	yes	hypothetical protein
266	TGME49_203790	TGME49_203790	yes	SP	SP	SP	0	0	no				rhoptries 1	Golgi apparatus / Soluble				0.4825	0.2307	30.3	10	302	34133	6.053	2.3381	155	1.37	53.465			1.07			yes	hypothetical protein
267	TGME49_203800	TGME49_203800	no				0	0	yes					Cytoplasm / Soluble				0.5267	0.1688	35.85	8	1469	160458	6.333	1.0508	1	-0.8	52.857			1.08				hypothetical protein
268	TGME49_203810	TGME49_203810	no				0	0	no				outlier	Cytoplasm / Soluble				0.6066	0.158	38	8	531	58060	6.373	1.6033	27	1.37	52.82			0.49	yes		yes	kelch repeat-containing protein
269	TGME49_203815	TGME49_203815	no			TM	0	0	yes					Mitochondrion / Soluble				0.3492	0.1391	28.5	2	113	13068	10.314	2.2653	17		50							hypothetical protein
270	TGME49_203820	TGME49_203820	no				0	4	no				nucleus - chromatin	Cytoplasm / Soluble				0.69	0.2504	37.29	3	1267	136015	7.528	1.3806	23	1.35	48.896			1.39			yes	hypothetical protein
271	TGME49_203830	TGME49_203830	no				0	2	no					Cytoplasm / Soluble				0.6706	0.2378	43.32	4	2035	214189	7.709	-0.3979	0	0.65	61.149			-0.44			yes	FHA domain-containing protein
272	TGME49_203840	TGME49_203840	no				0	0	no					Nucleus / Soluble				0.6933	0.1941	47.61	4	1808	196957	8.42	0.6785	4	0.43	63.35			-3.45	yes		yes	DEAD/DEAH box helicase domain-containing protein
273	TGME49_203860	TGME49_203860	no				0	0	no				nucleolus	Cytoplasm / Soluble				0.6873	0.234	45.09	2	495	51339	6.561	0.9047	12	0.87	62.298			-3.41			yes	hypothetical protein
274	TGME49_203870	TGME49_203870	no				0	2	no				nucleus - non-chromatin	Nucleus / Soluble				0.6863	0.3297	31.78	7	285	32236	9.131	1.579	16	0.83	66.434			-3.13			yes	RAB43, member RAS oncogene family protein
275	TGME49_203875	TGME49_203875	no				0	0	no					Mitochondrion / Membrane				0.5157	0.1486	29.25	2	116	12675	11.459	2.0811	3	0.99	48.718			2.58				hypothetical protein
276	TGME49_203880	TGME49_203880	no				0	0	no				PM - peripheral 2	Nucleus / Soluble				0.6437	0.3817	34.67	8	1559	173077	6.708	1.4949	28	1.12	48.974			0.14			yes	hypothetical protein
277	TGME49_203890	TGME49_203890	yes	SP	SP	SP	0	0	yes	8.108				ER / Soluble				0.5568	0.1813	28.73	10	315	34115	5.947	0.4362	0	-0.14	49.051			1.87	yes			hypothetical protein
278	TGME49_203900	TGME49_203900	no				0	1	yes					Golgi apparatus / Soluble				0.5613	0.6378	41.39	17	951	112394	5.356	0.2577	0		53.887			-1.11			yes	hypothetical protein
279	TGME49_203910	TGME49_203910	no				0	0	no				nucleolus	Cytoplasm / Soluble				0.6605	0.3738	44.04	9	2113	228841	6.262	1.0558	22	1.05	56.717			0.53			yes	TBC domain-containing protein
280	TGME49_203930	TGME49_203930	no				5	0	no				rhoptries 2	Cell membrane / Membrane				0.6024	0.1587	40.5	6	566	60828	8.101	1.8719	15	1.24	51.675			-0.1			yes	hypothetical protein
281	TGME49_203940	TGME49_203940	no				0	11	no				mitochondrion - membranes	Nucleus / Soluble				0.6164	0.1862	45.03	16	1395	151016	9.273	0.7275	4	0.67	56.59		Mem-MS	-4.2		yes	yes	ABC1 protein
282	TGME49_203950	TGME49_203950	no				0	0	no				nucleus - chromatin	Nucleus / Soluble				0.7358	0.23	34.51	10	2518	264435	5.783	0.7396	6	0.96	65.899			-5.25			yes	Myb family DNA-binding domain-containing protein
283	TGME49_203960	TGME49_203960	no				0	0	no					Nucleus / Soluble				0.6999	0.1964	32.36	7	808	90664	6.086	0.8122	4	0.86	62.546			-4.35			yes	hypothetical protein
284	TGME49_203970	TGME49_203970	no			TM	1	1	no				ER	ER / Membrane				0.5577	0.1363	40.06	11	680	74987	7.869	0.6911	3	1.16	66.814			-4.25	yes		yes	dolichyl-diphosphooligosaccharide--protein glycosyltransferase
285	TGME49_203980	TGME49_203980	no				0	0	no				nucleus - chromatin	Cytoplasm / Soluble				0.7618	0.2919	43.64	15	1919	201280	5.214	1.4583	51	1.52	70.26			-4.55	yes		yes	hypothetical protein
286	TGME49_203985	TGME49_203985	no				0	2	yes					Mitochondrion / Soluble				0.4978	0.1246	34.67	2	103	11840	10.776	1.2804	0	-0.19	51.923			1.06				hypothetical protein
287	TGME49_203990	TGME49_203990	yes	SP	SP	SP	1	0	yes				rhoptries 1	Extracellular / Soluble				0.6383	0.2366	39.5	3	236	25483	4.385	2.0218	14	1.96	51.899			1.63	yes		yes	rhoptry protein ROP12
288	TGME49_204000	TGME49_204000	yes	SP	SP	SP	2	0	no					Golgi apparatus / Membrane				0.7455	0.1604	36.14	1	252	29211	11.62	1.3491	1	-0.52	63.636			0.86				hypothetical protein
289	TGME49_204010	TGME49_204010	no				0	0	no					Nucleus / Soluble				0.6478	0.176	36.83	1	220	24802	8.857	1.4618	10		57.919			1.86				hypothetical protein
290	TGME49_204020	TGME49_204020	no				0	0	no				60S ribosome	Cytoplasm / Soluble				0.6102	0.1519	37.29	4	260	28255	11.132	2.7771	332	2.71	65.9	SurfBiot		-4.99	yes	yes	yes	ribosomal protein RPL8
291	TGME49_204040	TGME49_204040	no				8	0	no					Cell membrane / Membrane				0.621	0.1467	72.45	5	796	85266	7.392	0.935	17	1.12	57.465			0.38				hypothetical protein
292	TGME49_204045	TGME49_204045	no				0	0	no					Nucleus / Soluble				0.6338	0.2053	25.8	4	128	13650	6.21	0.4116	1		58.14			1.37				hypothetical protein
293	TGME49_204050	TGME49_204050	yes	SP	SP	SP	0	0	no				micronemes	Cell membrane / Membrane	736	D-736/0,002	D-736/0,331	0.6137	0.3262	38.1	8	761	81777	4.961	3.3535	1017	2.31	50.394	SurfBiot	Mem-MS	1.21	yes	yes	yes	subtilisin SUB1
294	TGME49_204055	TGME49_204055	no			TM	0	1	yes					Nucleus / Soluble				0.672	0.1378	39.5	5	236	25813	8.335	1.4442	4		52.743			1.69				hypothetical protein
295	TGME49_204060	TGME49_204060	no				1	0	no				Golgi	Golgi apparatus / Membrane				0.6146	0.1746	45	10	494	53566	6.195	1.5261	25	1.39	67.273			-0.97			yes	SNARE domain-containing protein
296	TGME49_204070	TGME49_204070	no				0	0	yes				nucleolus	Nucleus / Soluble				0.8689	0.2253	49.7	7	496	54308	4.99	1.5132	42	1.27	63.984			-4.28			yes	YT521-B family protein
297	TGME49_204080	TGME49_204080	yes	SP	SP	TM	0	1	no				endomembrane vesicles	Cell membrane / Membrane				0.7635	0.2929	37.69	5	1318	143852	5.896	1.2627	24	1.17	59.591			-1.99	yes		yes	histidine acid phosphatase superfamily protein
298	TGME49_204090	TGME49_204090	no			TM	0	2	no					ER / Membrane				0.6849	0.1494	37	2	147	16970	6.17	0.3324	0	-0.27	56.757		Mem-MS	1.35		yes	yes	eIF2 kinase IF2K-C
299	TGME49_204100	TGME49_204100	no				0	0	no					Nucleus / Soluble				0.7519	0.1891	40.9	12	3271	349041	7.107	0.5855	6	0.84	67.39			-1.02			yes	eIF2 kinase IF2K-C
300	TGME49_204110	TGME49_204110	no				0	0	no					Nucleus / Soluble				0.7742	0.3289	41	1	163	18496	11.679	0.7767	10	0.79	52.439			-1.03				eIF2 kinase IF2K-C
301	TGME49_204120	TGME49_204120	no				0	0	no				nucleolus	Nucleus / Soluble				0.858	0.2483	46.31	5	601	68426	10.74	0.959	11	0.76	63.787			-3.91			yes	hypothetical protein
302	TGME49_204130	TGME49_204130	no		lTP		0	0	no				micronemes	Plastid / Membrane				0.7021	0.2029	29.79	13	1161	125506	6.059	2.4346	143	2.01	53.528			1.13	yes	yes	yes	perforin-like protein PLP1
303	TGME49_204140	TGME49_204140	no				0	3	yes					Nucleus / Soluble				0.6625	0.5575	36.27	3	2139	232440	8.158	0.1818	2	0.42	64.579			-4.89				PHD-finger domain-containing protein
304	TGME49_204150	TGME49_204150	no				0	0	yes					Cytoplasm / Soluble				0.6719	0.1837	40.2	1	200	21524	11.397	0.8993	0	1.06	58.209			-0.87				hypothetical protein
305	TGME49_204160	TGME49_204160	no				0	1	no				nucleus - chromatin	Cytoplasm / Soluble				0.6605	0.2208	43.38	11	1821	189982	6.745	0.9991	19	1.51	73.6			-4.57	yes		yes	GYF domain-containing protein
306	TGME49_204270	TGME49_204270	yes	SP	SP	TM	1	1	no					Golgi apparatus / Membrane				0.7243	0.1807	27.25	1	544	58107	10.076	0.9934	2	1.16	65.505			-0.59			yes	hypothetical protein
307	TGME49_204280	TGME49_204280	no				0	0	no					Cytoplasm / Soluble				0.6948	0.1732	47.24	4	1180	128810	5.793	1.0945	27	1.15	72.566			-2.78			yes	cell-cycle-associated protein kinase DYRK, putative
308	TGME49_204290	TGME49_204290	yes	SP	SP	TM	1	0	yes					Golgi apparatus / Membrane				0.6401	0.1353	58.5	2	818	90533	6.564	-0.7447	0	-1	72.527			-1.79				hypothetical protein
309	TGME49_204300	TGME49_204300	no			TM	1	0	no					Golgi apparatus / Membrane				0.6031	0.1375	41.39	3	744	82850	7.849	-0.9586	1	-1.3	74.899			-0.25				hypothetical protein
310	TGME49_204310	TGME49_204310	no				2	0	yes				Golgi	Cell membrane / Membrane				0.5528	0.1303	37.46	32	2209	242595	5.912	1.5587	35	1.86	68.643		Mem-MS	-3.52	yes	yes	yes	hypothetical protein
311	TGME49_204315	TGME49_204315	no				0	0	no					Mitochondrion / Soluble				0.5588	0.1224	28.29	3	197	22654	10.483	1.3936	2	1.22	54.04			-0.07				hypothetical protein
312	TGME49_204320	TGME49_204320	no				1	0	no				dense granules	Peroxisome / Membrane				0.6275	0.1569	41.14	1	287	32124	9.757	1.4529	11	1.38	65.278			0.84			yes	hypothetical protein
313	TGME49_204325	TGME49_204325	no				0	0	no					Mitochondrion / Soluble				0.4328	0.1326	35.67	3	106	11447	8.228	1.366	5	0.35	51.402			1.66				hypothetical protein
314	TGME49_204330	TGME49_204330	no				0	0	no			5.908		Cell membrane / Membrane				0.5418	0.1704	37.86	8	264	29511	8.655	1.3357	4	0.09	57.358			1.6			yes	hypothetical protein
315	TGME49_204340	TGME49_204340	yes	SP		SP	1	0	no				dense granules	Cell membrane / Membrane				0.6545	0.2069	51.65	4	877	97095	5.856	2.2172	166	1.84	51.367			1.54	yes	yes	yes	hypothetical protein
316	TGME49_204350	TGME49_204350	yes	SP	SP	SP	0	0	no				apicoplast	Extracellular / Soluble				0.604	0.1907	35.61	5	1352	148063	7.202	0.7076	1	0.95	58.684			-1.17			yes	hypothetical protein
317	TGME49_204360	TGME49_204360	no			TM	1	0	no					Cell membrane / Membrane				0.7513	0.3663	40.1	8	1242	134495	4.956	1.8406	47	0.75	55.511			1.01	yes			subtilisin SUB4
318	TGME49_204370	TGME49_204370	no				0	0	no				mitochondrion - membranes	Mitochondrion / Membrane				0.492	0.1183	45.33	4	135	14857	10.224	1.8383	49	1.63	75			0.33	yes		yes	WD-40 repeat protein
319	TGME49_204380	TGME49_204380	no				0	0	no					Cytoplasm / Soluble				0.7257	0.2317	36.58	7	3218	348334	5.358	0.316	4	0.81	62.193			-5.24			yes	hypothetical protein
320	TGME49_204390	TGME49_204390	no				0	0	yes					Nucleus / Soluble				0.6992	0.2308	46.38	2	370	39702	9.004	0.896	2	1.38	66.846			-0.43			yes	hypothetical protein
321	TGME49_204395	TGME49_204395	no				0	0	yes					Mitochondrion / Soluble				0.5051	0.2282	54.5	2	108	12503	12.6	0.7917	5	0.68	55.046			0.35			yes	hypothetical protein
322	TGME49_204400	TGME49_204400	no	mTP	mTP		0	0	no				mitochondrion - membranes	Mitochondrion / Soluble				0.5167	0.1225	41.29	13	577	62146	8.243	1.9918	68	2.23	65.225			-3.84	yes		yes	ATPase synthase subunit alpha, putative
323	TGME49_204410	TGME49_204410	no			TM	0	0	no				nucleolus	Nucleus / Membrane				0.6258	0.1877	40.46	9	1132	121576	8.641	0.9289	12	0.99	66.461			-0.49			yes	endonuclease/exonuclease/phosphatase family protein
324	TGME49_204420	TGME49_204420	yes	SP	SP	SP	0	0	no					Extracellular / Soluble				0.4783	0.169	35.71	4	499	53499	8.004	1.7692	202	0.1	62.8			1.19	yes			oocyst wall protein OWP1
325	TGME49_204440	TGME49_204440	no				1	1	no					Cytoplasm / Soluble				0.5879	0.1852	41.25	19	1649	178056	9.251	1.055	11	0.69	58.303			-0.94				cyclic nucleotide-binding domain-containing protein
326	TGME49_204460	TGME49_204460	no	mTP	mTP		0	0	yes					Mitochondrion / Soluble				0.3984	0.0963	34.77	9	451	48461	7.192	0.5328	6		49.558			0.91				hydroxymethylglutaryl-CoA lyase, putative
327	TGME49_204468	TGME49_204468	no				0	0	no					Nucleus / Soluble				0.5517	0.1761	67	8	267	29937	10.058	0.5224	0		52.239			1.46				hypothetical protein
328	TGME49_204472	TGME49_204472	no	mTP	mTP		0	0	no					Mitochondrion / Soluble				0.5884	0.1588	76.5	3	152	16988	7.732	0.1139	0		55.556			1.54				cyclic nucleotide-binding domain-containing protein
329	TGME49_204480	TGME49_204480	no				0	0	yes				apicoplast	Cytoplasm / Soluble				0.5274	0.1517	34.74	12	659	72203	8.51	1.9051	36	1.52	62.576			-3.49	yes		yes	thioredoxin domain-containing protein
330	TGME49_204490	TGME49_204490	no				0	1	no				nucleolus	Nucleus / Soluble				1.2505	0.901	39	4	272	31433	10.419	1.8558	21	0.81	60.073			-0.13			yes	hypothetical protein
331	TGME49_204500	TGME49_204500	no				0	10	no					Nucleus / Membrane				0.7652	0.1829	43.9	2	438	49559	10.17	0.6149	0	0.58	50.114			0.76				hypothetical protein
332	TGME49_204505	TGME49_204505	no				0	0	no					Nucleus / Soluble				0.8248	0.2069	24.33	3	72	7737	9.796	1.0245	0		42.466			1.85				hypothetical protein
333	TGME49_204510	TGME49_204510	no				0	0	no					Nucleus / Soluble				0.6093	0.1524	50.18	7	852	93703	8.362	1.4551	26	1.1	49.121			0.41			yes	WD domain, G-beta repeat-containing protein
334	TGME49_204520	TGME49_204520	no	SP	SP	SP	0	0	yes					Extracellular / Soluble				0.589	0.3364	33.61	1	369	40493	4.81	-1.2218	0	-1.52	51.892			2.63	yes			hypothetical protein
335	TGME49_204530	TGME49_204530	yes	SP	SP	SP	0	0	no				micronemes	ER / Soluble				0.4377	0.161	51.25	5	204	22433	4.968	3.3194	1021	2.49	53.171			1.77	yes	yes	yes	microneme protein MIC11
336	TGME49_204540	TGME49_204540	no				0	0	yes					Nucleus / Soluble				0.6572	0.2938	41.93	3	586	63642	8.207	1.1486	3	0.68	52.641			-0.22			yes	DUF367 domain-containing protein
337	TGME49_204550	TGME49_204550	no				0	0	no				mitochondrion - soluble	Nucleus / Soluble				0.6035	0.159	31.8	5	953	103135	8.787	1.0607	9	0.72	53.249			-5.23			yes	hypothetical protein
338	TGME49_204560	TGME49_204560	no				0	0	yes					Cytoplasm / Soluble				0.4899	0.167		12	5371	583330	5.719	0.5465	8	-2	51.936			-1.29	yes			type I fatty acid synthase, putative
339	TGME49_204870	TGME49_204870	no			TM	0	3	yes					ER / Soluble				0.5245	0.1503	45.93	1	642	71715	6.704	0.2625	0		49.611			1.06				hypothetical protein
340	TGME49_204880	TGME49_204880	no				0	14	no				apical 1	Cytoplasm / Soluble				0.6464	0.5495	30.97	1	897	96133	9.766	0.9499	1	1.19	50.891			0.23			yes	hypothetical protein
341	TGME49_205000	TGME49_205000	no				0	0	no				nucleolus	Nucleus / Soluble				0.6213	0.1267	35.47	4	673	74515	7.264	1.3489	16	1.13	53.561			-1.32			yes	phosphoglycerate mutase family protein
342	TGME49_205010	TGME49_205010	no				0	2	no				nucleus - non-chromatin	Cytoplasm / Soluble				0.5251	0.1551	47.83	12	1386	150782	5.719	1.3347	18	1.47	67.267		Mem-MS	-4.97	yes	yes	yes	U2 small nuclear ribonucleoprotein family protein, putative
343	TGME49_205020	TGME49_205020	no			TM	0	1	no					Nucleus / Membrane				0.6305	0.1325	40.08	1	480	53145	9.879	1.0959	12	-1.05	48.649			0.75				hypothetical protein
344	TGME49_205030	TGME49_205030	no				1	2	no				Golgi	ER / Membrane				0.5154	0.1823	57	4	113	13135	6.895	1.8199	36	1.13	62.281			-3.94	yes		yes	hypothetical protein
345	TGME49_205040	TGME49_205040	no				8	0	no			4.904	ER	Cell membrane / Membrane				0.6171	0.1682	43.08	5	2110	228417	7.281	1.3004	24	1.36	60.587		Mem-MS	-2.04	yes	yes	yes	PGAP1 family protein
346	TGME49_205050	TGME49_205050	no				0	0	yes					Cytoplasm / Soluble				0.6488	0.647	33.56	1	1207	133819	9.083	2.0008	63	-0.19	57.947			-0.82				hypothetical protein
347	TGME49_205060	TGME49_205060	no				0	0	no					Cell membrane / Membrane				0.6117	0.162	30.89	5	586	65540	6.695	1.995	16	0.77	50.085			0.96			yes	hypothetical protein
348	TGME49_205070	TGME49_205070	yes	SP	SP	TM	0	0	no					Mitochondrion / Membrane				0.4689	0.1473	49	8	146	16569	9.265	0.6998	1		52.381			1.25				hypothetical protein
349	TGME49_205080	TGME49_205080	no				0	0	no					Nucleus / Soluble				0.4472	0.4524	38.6	4	192	22660	6.703	0.4742	1		53.368			0.83				hypothetical protein
350	TGME49_205090	TGME49_205090	yes	SP	SP	SP	0	5	no					Extracellular / Soluble				0.4146	0.2599	32	1	575	64805	5.625	-0.0506	0		61.111			0.58	yes			Toxoplasma gondii family D protein
351	TGME49_205100	TGME49_205100	no			TM	2	1	no				ER	ER / Membrane				0.5147	0.1143	32.76	5	556	60126	8.045	1.1392	5	1.17	64.632			0.63			yes	hypothetical protein
352	TGME49_205110	TGME49_205110	no				0	27	no					Plastid / Membrane				0.6532	0.144	77.5	1	154	16989	9.892	1.5173	7	-0.15	58.065			-0.42				hypothetical protein
353	TGME49_205120	TGME49_205120	no			TM	1	4	no					Nucleus / Membrane				0.7828	0.3256	57.23	4	1487	162020	6.492	0.2989	4	0.54	58.401			-2.53	yes		yes	hypothetical protein
354	TGME49_205130	TGME49_205130	no				0	0	yes				nucleus - chromatin	Cytoplasm / Soluble				0.626	0.1686	47.7	18	4817	518663	5.998	0.9494	53	0.96	65.629			-0.51	yes		yes	hypothetical protein
355	TGME49_205140	TGME49_205140	no				0	11	no					Nucleus / Soluble				0.4856	0.1967	51	5	866	93353	8.013	0.0569	0	-1.7	49.25			0.14				hypothetical protein
356	TGME49_205150	TGME49_205150	no				1	0	no					Nucleus / Membrane				0.5394	0.1876	45.78	11	823	92440	6.669	1.0009	12	0.65	74.029			-0.49			yes	ACR, YagE family COG1723 domain-containing protein
357	TGME49_205160	TGME49_205160	no				1	8	no				outlier	Nucleus / Membrane				0.6879	0.2054	46.45	1	1346	147417	8.757	0.6325	9	0.55	58.426			-4.86			yes	hypothetical protein
358	TGME49_205170	TGME49_205170	no				0	0	no		9.403			Cell membrane / Membrane		D-216/0,004	D-216/0,417	0.4924	0.1475	60.5	3	241	26013	9.684	2.5627	184	1.86	53.306			-2.47				hypothetical protein
359	TGME49_205180	TGME49_205180	no				0	7	yes				nucleus - non-chromatin	Nucleus / Soluble				0.7901	0.2357	27.5	2	274	32011	11.107	2.1623	77	1.43	65.455			-5.79	yes		yes	RNA recognition motif-containing protein
360	TGME49_205190	TGME49_205190	no				0	4	no					Nucleus / Membrane				0.6169	0.1225	39.12	2	1681	183717	8.038	0.959	9	0.61	63.734			-4.11				hypothetical protein
361	TGME49_205200	TGME49_205200	no				0	0	no					Cytoplasm / Soluble				0.7476	0.2597	45.79	1	1281	138679	9.007	1.0874	17	0.82	60.14			-0.43			yes	hypothetical protein
362	TGME49_205210	TGME49_205210	yes	SP	SP	SP	0	0	no					ER / Soluble				0.7953	0.1649	37.6	3	187	20041	4.425	0.5832	1		59.043			1.07			yes	hypothetical protein
363	TGME49_205220	TGME49_205220	no				0	0	no				nucleus - non-chromatin	Cytoplasm / Soluble				0.5496	0.1308	39.79	9	1113	122775	8.963	1.1813	13	1.34	74.237			-5.34	yes		yes	U5 snRNP-associated subunit, putative
364	TGME49_205230	TGME49_205230	no				0	0	no					Nucleus / Soluble				0.5718	0.2004	36.33	2	108	12542	10.245	0.8698	1		55.963	SurfBiot	Mem-MS	-0.08		yes	yes	hypothetical protein
365	TGME49_205240	TGME49_205240	no			TM	4	0	yes				ER	ER / Membrane				0.6019	0.1627	49.69	14	794	88329	5.516	1.3098	7	1.57	67.17		Mem-MS	-1.26	yes	yes	yes	cleft lip and palate transmembrane protein 1 (clptm1) protein
366	TGME49_205250	TGME49_205250	no			TM	1	0	no				rhoptries 1	Golgi apparatus / Membrane				0.4466	0.1342	37	1	554	62666	8.715	2.482	105	1.86	51.532		Mem-MS	0.89	yes	yes	yes	rhoptry protein ROP18
367	TGME49_205265	TGME49_205265	no			TM	20	0	no					Cell membrane / Membrane				0.5631	0.1142	56.2	2	2247	254859	8.474	1.3558	8	0.02	57.295			1.74			yes	transporter, cation channel family protein
368	TGME49_205280	TGME49_205280	no				3	0	no					Cell membrane / Membrane				0.5008	0.1336	48	2	479	51309	5.194	1.9529	73	1.47	58.125			2.59				hypothetical protein
369	TGME49_205290	TGME49_205290	no				0	0	no					Nucleus / Soluble				0.4907	0.1189	40.31	5	523	57919	6.561	1.5232	26	0.88	73.473			0.69	yes		yes	serine/threonine specific protein phosphatase
370	TGME49_205300	TGME49_205300	no				11	0	yes				Golgi	Cell membrane / Membrane				0.712	0.1227	41.06	9	697	75242	7.773	1.3143	5	1.14	61.175			-0.63			yes	hypothetical protein
371	TGME49_205320	TGME49_205320	no				0	0	no				cytosol	Nucleus / Soluble				0.7952	0.3329	33.61	4	655	70850	5.088	-0.9208	0	-1.22	53.811			0.85				hypothetical protein
372	TGME49_205330	TGME49_205330	no			TM	8	0	no				PM - integral	Cell membrane / Membrane				0.4972	0.1882	66.4	2	331	35282	5.424	2.3058	158	1.84	58.434			2.96	yes		yes	hypothetical protein
373	TGME49_205340	TGME49_205340	no				0	0	no				40S ribosome	Cytoplasm / Soluble				0.1583	0.1484	23.83	2	142	15399	4.787	2.5575	428	2.6	69.231			-4.83	yes		yes	ribosomal protein RPS12
374	TGME49_205350	TGME49_205350	no				7	11	no				ER	ER / Membrane				0.4214	0.1673	63.8	5	318	37794	9.083	2.0914	85	1.71	68.966		Mem-MS	0.24	yes	yes	yes	integral membrane protein, GNS1/SUR4 family protein, putative
375	TGME49_205360	TGME49_205360	yes	SP	SP	SP	2	0	no				rhoptries 1	ER / Membrane				0.524	0.1574	47.42	20	2607	293162	6.855	0.8585	12	0.86	61.081	SurfBiot	Mem-MS	-1.59	yes	yes	yes	hypothetical protein
376	TGME49_205370	TGME49_205370	no			TM	4	0	no					Cell membrane / Membrane				0.7546	0.2215	46.38	1	741	78732	5.099	0.9952	1	1.06	52.156			-1.08			yes	hypothetical protein
377	TGME49_205380	TGME49_205380	no				0	12	no				nucleus - chromatin	Cytoplasm / Soluble				0.3977	0.1172	43.22	6	388	42246	8.409	1.5976	36	1.42	63.753			-1.67	yes		yes	fructose-bisphospatase I
378	TGME49_205390	TGME49_205390	no				0	0	no				IMC	Cytoplasm / Soluble				0.5652	0.3791	38	2	303	33975	4.686	1.1937	13	0.88	50.987			0.97	yes		yes	hypothetical protein
379	TGME49_205398	TGME49_205398	no				0	0	no					Cytoplasm / Soluble				0.3701	0.1202	79.33	5	237	26519	7.02	0.4654	0		52.101			1.08				DNA repair and recombination protein RAD54, putative
380	TGME49_205402	TGME49_205402	no				0	0	yes					Mitochondrion / Membrane				0.5379	0.1427	40.83	12	489	53491	8.542	0.5832	0		51.429			0.61				SNF2 family N-terminal domain-containing protein
381	TGME49_205410	TGME49_205410	yes	SP	SP	TM	0	0	no					Extracellular / Soluble				0.5289	0.1259	48.65	2	826	90686	8.493	0.4829	0	0.61	51.753			0.75				RNA pseudouridine synthase superfamily protein
382	TGME49_205420	TGME49_205420	no				0	10	no					Cytoplasm / Soluble				0.427	0.1574	33.33	8	399	42680	5.721	-0.0757	0	0.27	54.75			0.36	yes			aspartate-semialdehyde dehydrogenase
383	TGME49_205425	TGME49_205425	no				0	0	no					Mitochondrion / Soluble				0.2168	0.1963	27.75	2	110	12009	8.069	0.1335	0		55.856			0.32				hypothetical protein
384	TGME49_205430	TGME49_205430	no				0	0	yes					Peroxisome / Soluble				0.5388	0.1419	36.82	17	404	44038	7.112	1.086	12		49.63			0.91	yes			isovaleryl-CoA dehydrogenase
385	TGME49_205440	TGME49_205440	no				0	0	no				cytosol	Cytoplasm / Soluble				0.5192	0.1702	46.42	9	556	60613	5.79	1.7753	21	1.79	64.991			-4.52	yes		yes	CCT chaperonin gamma subunit
386	TGME49_205450	TGME49_205450	yes	SP	SP	SP	1	2	no					Extracellular / Soluble				0.3963	0.1525	73	6	145	16169	5.211	0.5798	1	-0.57	49.315			0.55				hypothetical protein
387	TGME49_205460	TGME49_205460	no				0	2	no	8.667	12.89		PM - peripheral 2	Nucleus / Soluble				0.6459	0.3312	53	6	211	23866	8.962	1.5587	34	1.03	58.491			1.61			yes	AN1 family Zinc finger domain-containing protein
388	TGME49_205470	TGME49_205470	no				0	11	no				cytosol	Cytoplasm / Soluble				0.5242	0.1354	38.12	3	952	106572	6.666	2.1925	70	2.72	75.446			-4.31	yes	yes	yes	translation elongation factor 2 family protein, putative
389	TGME49_205480	TGME49_205480	no				0	0	no					Cytoplasm / Soluble				0.7013	0.1542	36.4	2	181	19382	5.596	1.4637	10	0.89	51.099			1.66				IMC subcompartment protein ISP4
390	TGME49_205490	TGME49_205490	no				11	0	no					Cell membrane / Membrane				0.5312	0.1114	68.67	6	617	66254	5.345	2.0156	100	1.47	61.812			0.65			yes	integral membrane protein, putative
391	TGME49_205500	TGME49_205500	no				0	0	no				nucleolus	Nucleus / Soluble				0.7824	0.9737	39.92	9	1037	116859	4.584	1.1486	19	1.29	63.969			-4.61			yes	hypothetical protein
392	TGME49_205510	TGME49_205510	no				0	0	no				cytosol	Nucleus / Soluble				0.528	0.1398	81.83	7	490	54349	9.278	1.6536	45	1.49	71.69			-4.28	yes		yes	nucleolar protein 5, putative
393	TGME49_205520	TGME49_205520	no				12	0	yes					Cell membrane / Membrane				0.5974	0.1084	53.56	1	856	93688	6.092	0.1847	12	-1.1	70.712			0.59				hypothetical protein
394	TGME49_205530	TGME49_205530	no				0	0	no					Cytoplasm / Soluble				0.4316	0.1429	37.25	1	148	16615	10.592	-0.4089	1		49.664							hypothetical protein
395	TGME49_205540	TGME49_205540	no				0	5	yes				nucleolus	Nucleus / Soluble				0.7621	0.1749	53.5	9	1069	116586	9.479	1.2833	14	1.16	64.953			-5.86			yes	DEAD/DEAH box helicase domain-containing protein
396	TGME49_205550	TGME49_205550	no				0	4	no				nucleus - chromatin	Cytoplasm / Soluble				0.5079	0.1573	49.93	5	698	75855	7.079	0.8319	9	0.83	71.388			0.21			yes	AGC kinase
397	TGME49_205558	TGME49_205558	no				0	1	no				cytosol	Nucleus / Soluble				0.7383	0.1994	47.5	3	189	20507	5.242	2.1711	171	2.08	71.579			-3.68	yes	yes	yes	NAC domain-containing protein
398	TGME49_205562	TGME49_205562	no				0	0	no					Cytoplasm / Soluble				0.6924	0.1561		12	5843	627149	5.974	0.4065	3	0.58	60.575			-3.33			yes	hypothetical protein
399	TGME49_205570	TGME49_205570	no				0	0	no				mitochondrion - membranes	Cytoplasm / Soluble				0.5236	0.1808	40.31	3	644	68157	8.214	0.8344	10	1.19	68.217			-3.41	yes		yes	hypothetical protein
400	TGME49_205580	TGME49_205580	no				0	0	no				nucleus - chromatin	Nucleus / Soluble				0.7019	0.1696	55.33	5	497	51221	8.329	1.3965	29	1.21	63.855			-4.01	yes	yes	yes	nuclear factor NF4
401	TGME49_205590	TGME49_205590	no				0	2	no					Cytoplasm / Soluble				0.5872	0.4152	39.14	9	547	64944	6.67	0.7694	3		56.022			-0.46				hypothetical protein
402	TGME49_205600	TGME49_205600	no				2	0	yes				ER	Cell membrane / Membrane				0.9169	0.3532	47.55	5	522	56835	5.118	1.0603	11	0.56	57.17			-0.36			yes	zinc finger, C3HC4 type (RING finger) domain-containing protein
403	TGME49_205615	TGME49_205615	no				0	0	no					Nucleus / Soluble				0.7825	0.586	46.65	8	3358	374987	8.617	0.3243	5	0.32	57.696			-5.62				hypothetical protein
404	TGME49_205625	TGME49_205625	no				12	2	no				Golgi	Cell membrane / Membrane				0.8087	0.1721	53.5	7	962	101770	5.331	1.1917	19	0.81	59.086			-2.05			yes	hypothetical protein
405	TGME49_205630	TGME49_205630	no				0	0	no					Nucleus / Soluble				0.6298	0.186	34.25	2	136	15317	10.437	1.4188	20		49.635			0.26				hypothetical protein
406	TGME49_205640	TGME49_205640	no				0	9	no					Nucleus / Soluble				0.769	0.8143	35.98	2	1906	210405	9.505	0.8021	6	0.97	61.248			-2.98			yes	hypothetical protein
407	TGME49_205650	TGME49_205650	no				0	2	no					Nucleus / Soluble				0.603	0.2451	39.96	6	998	105798	6.371	1.483	46	1.39	55.756			-2.5			yes	AP2 domain transcription factor AP2VIIa-3
408	TGME49_205658	TGME49_205658	no				0	0	no					Cytoplasm / Soluble				0.5656	0.2292	31.71	21	1299	140212	5.816	-0.7447	0		54.923			1.6	yes			F5/8 type C domain-containing protein
409	TGME49_205662	TGME49_205662	yes	SP	SP	SP	0	1	no					Extracellular / Soluble				0.4226	0.1434	49.33	6	295	32807	5.921	0.4683	4		50.338			1.56	yes			LCCL domain-containing protein
410	TGME49_205670	TGME49_205670	no				0	7	no					Cytoplasm / Soluble				0.4829	0.2619	52.6	7	262	30051	7.181	2.0469	61	1.01	61.217			-2.71				SF-assemblin/beta giardin protein
411	TGME49_205680	TGME49_205680	yes	SP	SP	SP	6	1	no				micronemes	Cell membrane / Membrane				0.6392	0.1773	57.57	5	805	79066	7.925	2.0743	107	1.67	42.68		Mem-MS	1.77		yes	yes	hypothetical protein
412	TGME49_205690	TGME49_205690	no				4	3	no				IMC	Cell membrane / Membrane				0.5531	0.1303	58.57	1	409	45023	5.742	1.3113	6	1.07	52.927		Mem-MS	0.17	yes	yes	yes	hypothetical protein
413	TGME49_205700	TGME49_205700	no				1	0	yes				cytosol	Cell membrane / Membrane				0.797	0.136	34.9	1	348	38197	8.336	2.3914	385	2.14	53.009			0.08	yes	yes	yes	cyclophilin precursor
414	TGME49_205710	TGME49_205710	no				0	0	no				cytosol	Mitochondrion / Soluble				0.5717	0.2222	34.68	9	658	74395	6.31	1.4944	19	1.72	64.036			-5.22	yes		yes	lysine-tRNA ligase
415	TGME49_205720	TGME49_205720	no				0	0	no					Cytoplasm / Soluble				0.4408	0.1445	40.78	8	366	41153	5.291	1.3036	12	0.72	58.856	SurfBiot	Mem-MS	0.09	yes	yes	yes	Adenosine/AMP deaminase domain-containing protein
416	TGME49_205730	TGME49_205730	no				0	0	no					Nucleus / Soluble				0.4222	0.1745	30.6	4	152	17362	7.452	1.2909	10	1.03	53.595			1.45			yes	hypothetical protein
417	TGME49_205740	TGME49_205740	no			TM	1	0	yes				ER	Cell membrane / Membrane				0.5061	0.1082	46.68	17	1306	140939	6.861	0.8876	7	1.34	62.28	SurfBiot	Mem-MS	-5.03	yes	yes	yes	hypothetical protein
418	TGME49_205750	TGME49_205750	no				0	0	no				nucleus - chromatin	Cytoplasm / Soluble				0.6947	0.1727	42.78	7	769	87092	8.318	1.5951	21	1.14	55.325			-0.87			yes	histone deacetylase complex subunit Sin3
419	TGME49_205760	TGME49_205760	yes	SP	SP	SP	0	0	no	5.668				Extracellular / Soluble				0.5762	0.1128	43.5	12	347	37647	5.222	0.9566	0		52.299			0.38	yes			membrane protein
420	TGME49_205770	TGME49_205770	no				0	0	no					Extracellular / Soluble				0.724	0.1406	26.67	2	79	8530	4.495	-0.1024	0		55							hypothetical protein
421	TGME49_206290	TGME49_206290	no		lTP	TM	1	0	yes					Plastid / Membrane				0.6853	0.1444	44.2	4	441	47925	9.945	0.1553	3	1.38	50.226			0.38				hypothetical protein
422	TGME49_206300	TGME49_206300	no				0	1	no				nucleolus	Nucleus / Soluble				0.4598	0.1449	39.33	1	825	90007	7.347	0.8982	8	1	55.327			0.22			yes	hypothetical protein
423	TGME49_206310	TGME49_206310	no				6	0	no					Cell membrane / Membrane				0.5527	0.1161	34.44	4	929	100382	8.784	1.1714	7	1.03	54.516			-1.87				prenyltransferase, UbiA family protein
424	TGME49_206320	TGME49_206320	no				2	0	no				ER	Cell membrane / Membrane				0.707	0.183	73.75	5	294	32301	6.046	0.9304	8	1.39	57.966		Mem-MS	-0.84	yes	yes	yes	hypothetical protein
425	TGME49_206330	TGME49_206330	no				0	0	no					Nucleus / Soluble				0.6441	0.2395	37.03	4	1073	116223	8.255	1.4203	20	0.71	55.866			-0.95				PHD-finger domain-containing protein
426	TGME49_206340	TGME49_206340	no			TM	1	10	no				endomembrane vesicles	Plastid / Membrane				0.5875	0.1494	37.6	2	187	19986	4.506	2.2662	103	1.84	51.064			1.95	yes		yes	hypothetical protein
427	TGME49_206350	TGME49_206350	yes			TM	7	0	no					ER / Membrane				0.7994	0.1492	217	6	216	25266	8.14	1.7473	22	1.29	63.134			1.54				ER-retrevial receptor Ter1p, putative
428	TGME49_206360	TGME49_206360	no	SP	SP	TM	0	0	no					Golgi apparatus / Membrane				0.6516	0.2135	33.14	4	463	51961	9.97	1.242	21	0.56	52.155			-0.28				peptidyl-tRNA hydrolase domain-containing protein
429	TGME49_206380	TGME49_206380	no				0	0	no				nucleolus	Cytoplasm / Soluble				0.6504	0.2492	31.99	6	2462	267356	6.279	0.7267	21	1.06	55.014			-1.33			yes	hypothetical protein
430	TGME49_206390	TGME49_206390	no				0	0	no					Mitochondrion / Soluble				0.5458	0.1304	52.33	12	313	34374	7.815	1.284	15	0.69	57.962			0.54				hypothetical protein
431	TGME49_206400	TGME49_206400	no				0	0	no					Nucleus / Soluble				0.4258	0.1585	42.23	5	548	61399	7.553	0.9547	2	0.23	55.009			-0.36	yes			FAD binding domain of DNA photolyase domain-containing protein
432	TGME49_206415	TGME49_206415	no				0	1	no					Nucleus / Soluble				0.6512	0.1725	43.87	24	2412	262862	9.312	0.5877	3	0.92	58.185			-2.78			yes	myosin K
433	TGME49_206430	TGME49_206430	no				0	0	no					Cytoplasm / Soluble				0.6898	0.5836		8	5009	547394	6.215	0.7536	30	0.74	59.76			-3.24	yes		yes	formin FRM1
434	TGME49_206440	TGME49_206440	yes	SP	SP	SP	0	0	yes					Extracellular / Soluble				0.2297	0.1318	33.33	8	199	22356	8.216	2.1415	9	-0.09	59			1.68			yes	cpw-wpc domain-containing protein
435	TGME49_206450	TGME49_206450	no				0	0	no				nucleus - chromatin	Cytoplasm / Soluble				0.7181	0.4132	39.93	3	3752	397388	5.279	1.0004	37	1.39	62.723			-0.71			yes	autophagy-related cysteine peptidase atg4, putative
436	TGME49_206460	TGME49_206460	no				0	7	no					Mitochondrion / Membrane				0.5423	0.1355	80	1	159	18104	11.668	1.4289	66		53.75			1.89				hypothetical protein
437	TGME49_206470	TGME49_206470	no	mTP	mTP		0	0	no				mitochondrion - soluble	Mitochondrion / Soluble				0.4223	0.1164	40	12	519	55121	6.709	1.881	49	1.7	68.077			-3.23	yes		yes	pyruvate dehydrogenase complex subunit PDH-E3II
438	TGME49_206480	TGME49_206480	no	mTP	cTP		0	0	no				mitochondrion - membranes	Plastid / Membrane				0.4214	0.1091	41.6	3	207	22522	9.863	1.8063	43	1.58	69.712		Mem-MS	-1.8	yes	yes	yes	hypothetical protein
439	TGME49_206490	TGME49_206490	no				0	0	no				PM - peripheral 2	Nucleus / Soluble		S-711/0,005	G-716/0,337	0.6248	0.1941	43.71	11	742	80268	7.278	0.9996	6	0.95	62.719			-2.74			yes	ICE family protease (caspase) p20 domain-containing protein
440	TGME49_206500	TGME49_206500	no				0	0	no				nucleolus	Cytoplasm / Soluble				0.6554	0.1574	37.64	9	1354	146185	7.789	0.9494	5	0.6	57.712			-4.14			yes	hypothetical protein
441	TGME49_206510	TGME49_206510	no				0	0	no				micronemes	Cytoplasm / Soluble				0.5281	0.1432	43.35	14	2340	246741	5.231	1.8174	102	1.83	61.299			0.51	yes	yes	yes	toxolysin TLN4
442	TGME49_206520	TGME49_206520	no				0	6	no					Mitochondrion / Soluble				0.5733	0.1536	36	1	215	24505	10.956	-0.7212	0		58.796			2.07				hypothetical protein
443	TGME49_206540	TGME49_206540	no				10	0	no				PM - peripheral 2	Cell membrane / Membrane				0.613	0.1836	50.24	8	1255	131049	6.882	1.6124	40	1.4	59.395			1.13			yes	hypothetical protein
444	TGME49_206550	TGME49_206550	no				0	0	no					Cytoplasm / Soluble				0.5398	0.147		56	5044	547598	6.569	-0.2076	1	-0.3	61.943			-0.43			yes	hypothetical protein
445	TGME49_206560	TGME49_206560	no				0	0	no					Cytoplasm / Soluble				0.5755	0.2258	36.8	5	183	21152	4.616	-1.3979	0		55.435			-0.66				EF hand domain-containing protein
446	TGME49_206570	TGME49_206570	no				0	0	yes					Nucleus / Soluble				0.5833	0.1587	37.79	3	717	77807	9.584	-0.6778	0		48.607			-0.67				kinesin, putative
447	TGME49_206580	TGME49_206580	no				0	1	yes				nucleus - chromatin	Cytoplasm / Soluble				0.6371	0.3049	38.61	8	4709	491678	7.971	0.2095	12	0.91	62.251			-1.12			yes	formin FRM2
448	TGME49_206590	TGME49_206590	no				0	0	yes				PM - peripheral 2	Cytoplasm / Soluble				0.5142	0.1538	43.72	12	786	86378	8.804	1.6143	43	1.31	68.742			-2.05	yes		yes	calcium-dependent protein kinase CDPK2A
449	TGME49_206600	TGME49_206600	no			TM	0	3	no	6	8.997			Golgi apparatus / Membrane				0.6336	0.227	41.17	2	1234	136725	5.914	0.791	6	0.7	61.943			-4.19				sigma-70, region 3 protein
450	TGME49_206605	TGME49_206605	no				0	0	no			5.552		Nucleus / Soluble				0.6028	0.3653	118	3	117	13192	10.95	0.7324	0	-0.17	53.39							hypothetical protein
451	TGME49_206610	TGME49_206610	yes	SP	SP	SP	0	0	no				apicoplast	Plastid / Soluble	899	T-898/0,005		0.5455	0.1898	35.77	11	929	96880	6.008	0.6385	0	1.79	62.688	SurfBiot		-2.97	yes	yes	yes	pyruvate dehydrogenase complex subunit PDH-E2
452	TGME49_206620	TGME49_206620	no				0	0	no					Cytoplasm / Soluble				0.62	0.1717	34.96	2	943	103954	5.666	-0.0044	0		48.729			1.18				hypothetical protein
453	TGME49_206630	TGME49_206630	no				6	2	no				Golgi	Cell membrane / Membrane				0.5848	0.1175	60.55	2	665	71324	5.854	1.1559	25	1.01	60.06			0.64			yes	hypothetical protein
454	TGME49_206640	TGME49_206640	no				0	0	no					Nucleus / Soluble				0.7497	0.5488	38.6	13	1282	144097	5.363	0.4065	1	-0.68	61.341			-1.45				hypothetical protein
455	TGME49_206650	TGME49_206650	no				0	0	no					Nucleus / Soluble				0.6402	0.2483	32.42	1	1555	164185	6.381	0.1847	2	-0.64	55.913			0.56				zinc finger, c2h2 type domain-containing protein
456	TGME49_206660	TGME49_206660	no				0	3	yes					Nucleus / Membrane				0.4744	0.1467	25.93	1	388	42891	7.97	1.4717	2	-0.85	46.787			1.14				hypothetical protein
457	TGME49_206670	TGME49_206670	no				0	0	no				nucleus - non-chromatin	Nucleus / Soluble				0.8926	0.4992	54.53	8	2071	218498	5.183	1.0976	26	1.38	67.857			-4.02	yes	yes	yes	hypothetical protein
458	TGME49_206680	TGME49_206680	no				0	0	no				nucleolus	Nucleus / Soluble				0.6119	0.2005	108.5	3	216	23898	5.198	1.3393	13	1.06	54.378			-2.97			yes	hypothetical protein
459	TGME49_206690	TGME49_206690	no				5	0	no				IMC	Cell membrane / Membrane				0.4794	0.121	32.85	3	426	46789	5.014	1.9715	14	2.01	63.232		Mem-MS	0.44	yes	yes	yes	glideosome-associated protein with multiple-membrane spans GAPM2B
460	TGME49_206695	TGME49_206695	no				0	1	no					Mitochondrion / Soluble				0.7034	0.4157	46	2	91	10241	10.733	1.7563	8	0.9	56.522			-0.01				hypothetical protein
461	TGME49_206700	TGME49_206700	no				0	2	no					Cytoplasm / Soluble				0.437	0.2481	40.17	3	240	27865	7.839	0.8591	4	0.89	63.485			-4.23				hypothetical protein
462	TGME49_206710	TGME49_206710	no				0	2	no					Nucleus / Soluble				0.6828	0.4156	33.8	5	675	77144	9.931	1.1103	11	0.93	63.905			-0.03				hypothetical protein
463	TGME49_206910	TGME49_206910	yes	SP	SP	SP	0	1	no					Extracellular / Soluble				0.546	0.1732	49.5	3	98	10844	5.834	-0.7696	0		51.515			0.53				hypothetical protein
464	TGME49_207005	TGME49_207005	no	SP	SP	TM	0	1	no					Cell membrane / Membrane		S-336/0,00	S-337/0,421	0.6509	0.1673	36.6	2	365	39544	7.463	-0.1675	1		53.279							SAG-related sequence SRS48Q
465	TGME49_207010	TGME49_207010	yes	SP	SP	TM	0	2	yes					Extracellular / Soluble				0.5376	0.1536	30.83	3	369	39397	7.405	-0.1135	1		56.216							SAG-related sequence SRS48K
466	TGME49_207015	TGME49_207015	no				0	0	no					Mitochondrion / Membrane		S-545/0,001	S-545/0,424	0.6042	0.1418	35.94	2	574	62592	8.52	-0.0862	0		53.565							hypothetical protein
467	TGME49_207020	TGME49_207020	no				0	0	no					Mitochondrion / Soluble				0.437	0.2711	47.33	5	141	15985	9.813	1.1623	5	1.16	64.789			-3.03				hypothetical protein
468	TGME49_207030	TGME49_207030	no				0	0	no					Nucleus / Soluble				0.4733	0.2925	50.67	1	151	17972	11.748	0.1761	0	0.51	57.895			-0.31				hypothetical protein
469	TGME49_207040	TGME49_207040	no				0	0	no				mitochondrion - soluble	Cytoplasm / Soluble				0.699	0.1709	44	11	1187	130436	8.335	0.6064	5	0.6	57.828			-4.09			yes	hypothetical protein
470	TGME49_207050	TGME49_207050	no			TM	2	0	no					Golgi apparatus / Membrane				0.5637	0.5279	52.63	1	420	44482	9.908	-0.0706	0		65.558			-1.35				hypothetical protein
471	TGME49_207060	TGME49_207060	no				0	0	no				nucleus - chromatin	Cytoplasm / Soluble				0.4848	0.1724	65.33	6	391	44585	5.062	2.0657	59	2.32	69.388			-4.35	yes		yes	ribonucleoside-diphosphate reductase small subunit
472	TGME49_207065	TGME49_207065	no				0	0	no					Cytoplasm / Soluble				0.5866	0.1746	26	3	129	14117	9.986	1.3471	6	0.73	50.769							hypothetical protein
473	TGME49_207070	TGME49_207070	no			TM	2	0	no					Golgi apparatus / Membrane				0.6362	0.1258	59.83	5	358	39462	10.332	1.1229	7	0.91	67.131			-2.63				glycosyl transferase, putative
474	TGME49_207080	TGME49_207080	no				0	0	no				nucleolus	Nucleus / Soluble				0.7508	0.8222	63.94	9	1086	120876	8.435	0.7559	7	0.38	59.614			-0.98			yes	histone lysine acetyltransferase MYST-B
475	TGME49_207100	TGME49_207100	no				0	2	no					Nucleus / Soluble				0.6876	0.5091	46.17	9	1384	149958	7.665	0.2227	0	0.74	58.773			-3.26			yes	hypothetical protein
476	TGME49_207110	TGME49_207110	no				0	0	no					Nucleus / Soluble				0.9497	0.2755	28.6	1	285	33348	10.776	0.1106	0	-0.59	63.986			-3.68				hypothetical protein
477	TGME49_207120	TGME49_207120	no				0	0	no				ER	Cell membrane / Membrane				0.8083	0.5022	58.57	2	3396	360480	5.284	0.143	3	0.36	60.701			-3.86			yes	Sad1/UNC family protein
478	TGME49_207130	TGME49_207130	no		cTP			0	no	6.188				Plastid / Membrane		S-472/0,00	S-334/0,518	0.7132	0.1235	33.45	2	367	38616	8.223	0.2923	0	-0.43	52.717			0.44		yes		SAG-related sequence SRS49A
479	TGME49_207140	TGME49_207140	no			TM	0	0	no				PM - peripheral 1	Cell membrane / Membrane		S-339/0,004	S-339/0,677	0.7098	0.1606	30.67	2	367	38657	7.481	0.2923	0	1.01	48.37			0.28			yes	SAG-related sequence SRS49B
480	TGME49_207150	TGME49_207150	no				1	0	no					Cell membrane / Membrane			S-168/0,426	0.7617	0.1772	24.63	2	196	20653	4.764	0.2529	0		47.208			0.31				SAG-related sequence SRS49C
481	TGME49_207160	TGME49_207160	no			TM	1	0	no				PM - peripheral 1	Cell membrane / Membrane		S-336/0,001	S-336/0,440	0.709	0.153	28.08	2	364	38170	5.83	0.8331	0		51.233			0.21		yes	yes	SAG-related sequence SRS49D
482	TGME49_207170	TGME49_207170	no	mTP	mTP		1	0	no				mitochondrion - membranes	Mitochondrion / Membrane				0.6144	0.1594	28.4	3	141	15232	10.654	2.0122	52	1.88	64.789		Mem-MS	-3.44	yes	yes	yes	hypothetical protein
483	TGME49_207180	TGME49_207180	yes	SP	SP	SP	1	1	no					Extracellular / Soluble				0.6394	0.1812	34.85	6	1672	179410	5.304	0.7466	14	0.67	58.219			-3.59				indole-3-glycerol phosphate synthase domain-containing protein
484	TGME49_207200	TGME49_207200	no				0	1	no					Nucleus / Soluble				0.5283	0.1481	41.15	8	1604	175631	6.634	0.7042	1	0.42	55.576			-4.79			yes	hypothetical protein
485	TGME49_207210	TGME49_207210	no				9	0	no					Cell membrane / Membrane				0.4756	0.1195	44.31	1	110	13039	7.52	1.4118	0		57.658			1.82		yes		hypothetical protein
486	TGME49_207230	TGME49_207230	no				0	0	yes					Nucleus / Soluble				0.7109	0.1997	32.87	2	1248	136272	8.765	1.0828	12	0.92	51.561			0.75				hypothetical protein
487	TGME49_207240	TGME49_207240	no				0	0	no				cytosol	Cytoplasm / Soluble				0.621	0.1626	36.33	2	108	11948	4.834	1.733	20	1.22	60.55			-1.98	yes		yes	hypothetical protein
488	TGME49_207250	TGME49_207250	no				0	0	yes					Plastid / Soluble				0.5176	0.1067	64.43	11	450	48553	8.832	0.0043	0		53.215			-0.37	yes			electron-transfer-flavoprotein, alpha polypeptide
489	TGME49_207350	TGME49_207350	no				0	0	no					Mitochondrion / Soluble				0.5133	0.1812	95	2	94	11051	7.804	1.8565	14		57.895			1.83				hypothetical protein
490	TGME49_207360	TGME49_207360	no			TM	0	0	no					Mitochondrion / Membrane				0.6595	0.1612	63.5	3	126	14362	10.999	0.8299	0		60.63			1.83				hypothetical protein
491	TGME49_207370	TGME49_207370	no				0	0	no				nucleus - chromatin	Cytoplasm / Soluble				0.5906	0.3783	39.26	3	1373	143073	6.123	1.2765	48	1.26	57.569			-3.89	yes		yes	hypothetical protein
492	TGME49_207390	TGME49_207390	no				0	0	no				nucleus - chromatin	Cytoplasm / Soluble				0.5511	0.1317	47.09	8	517	56058	8.188	1.3212	8	1.09	70.077			-4.14	yes		yes	coatomer protein complex, gamma sub-unit, putative
493	TGME49_207400	TGME49_207400	no				0	0	no					Nucleus / Soluble				0.6916	0.5663	39.73	5	436	49518	5.626	2.6374	869	1.82	64.531			-3.75			yes	hypothetical protein
494	TGME49_207403	TGME49_207403	no			TM	0	0	yes					Mitochondrion / Membrane			N-72/0,489	0.5206	0.1367	102	2	101	11627	10.4	1.8557	1		57.843							hypothetical protein
495	TGME49_207407	TGME49_207407	no				0	0	no					Nucleus / Soluble				0.3997	0.1899	41.4	5	206	22498	8.255	0.6493	0		50.725			0.94				hypothetical protein
496	TGME49_207410	TGME49_207410	no				0	0	no					Cytoplasm / Soluble				0.5443	0.1276	65.6	9	655	72695	6.061	1.5559	4	-1.22	62.5			0.24				tetratricopeptide repeat-containing protein
497	TGME49_207420	TGME49_207420	no				0	0	yes					Mitochondrion / Membrane				0.5341	0.1407	43	2	171	19312	10.092	1.9664	28	1.8	57.558			-2.03			yes	hypothetical protein
498	TGME49_207430	TGME49_207430	no				0	1	no				nucleus - non-chromatin	Cytoplasm / Soluble				0.5634	0.1324	51.27	20	768	82792	7.022	1.6325	15	1.3	65.8			0.45	yes		yes	ATP-dependent RNA helicase DDX1, putative
499	TGME49_207440	TGME49_207440	no			TM	1	1	no				40S ribosome	ER / Membrane				0.2681	0.1127	44.71	5	312	35507	10.457	2.5148	158	2.64	74.76			-3.44	yes		yes	ribosomal protein RPS4
500	TGME49_207450	TGME49_207450	no				0	0	no				nucleus - non-chromatin	Cytoplasm / Soluble				0.3447	0.1437	32.5	9	519	56365	7.461	1.2707	15	1.31	70.577			0.07	yes		yes	DNA segment, Chr 10, Wayne State University 52, expressed family protein
501	TGME49_207460	TGME49_207460	no				0	0	yes			6.877	PM - peripheral 2	Cell membrane / Membrane				0.5808	0.1824	38.17	9	228	24677	4.67	1.8361	46	1.37	68.122			-1.35	yes		yes	Rab5B protein
502	TGME49_207470	TGME49_207470	no			TM	1	0	no					Golgi apparatus / Membrane				0.6379	0.1874	33.4	3	667	72247	8.267	1.3865	11	0.32	56.587			0.03				hypothetical protein
503	TGME49_207480	TGME49_207480	no				0	0	no					Cytoplasm / Soluble				0.629	0.1491		48	5081	542327	5.363	0.356	1	0.15	66.47			-0.28				GCC2 and GCC3 domain-containing protein
504	TGME49_207590	TGME49_207590	no				0	0	no				PM - peripheral 2	Nucleus / Soluble				0.4717	0.1845	38.14	3	533	57827	5.703	1.384	27	0.96	54.12			0.37			yes	protein phosphatase 2C domain-containing protein
505	TGME49_207600	TGME49_207600	no				0	0	no					Cytoplasm / Soluble				0.5767	0.175	35	3	664	71307	8.102	1.2973	21	0.48	53.383			1.21				tubulin/FtsZ family, GTPase domain-containing protein
506	TGME49_207610	TGME49_207610	yes	SP	SP	SP	0	0	no					ER / Soluble				0.4733	0.1853	48.08	1	624	71091	7.181	0.3263	0		60.64			1.01				rhoptry kinase family protein ROP36 (incomplete catalytic triad)
507	TGME49_207620	TGME49_207620	no	mTP	mTP		0	0	no				mitochondrion - soluble	Mitochondrion / Membrane				0.6206	0.1214	47.5	14	664	71159	8.947	1.6645	32	1.65	66.015		Mem-MS	-1.15	yes	yes	yes	pyridine nucleotide-disulfide oxidoreductase domain-containing protein
508	TGME49_207630	TGME49_207630	no		mTP	SP	0	1	no				apicoplast	Mitochondrion / Membrane				0.5904	0.226	41.5	9	497	54962	8.151	0.9499	4	0.53	63.052			-3.49			yes	peptidyl-tRNA hydrolase domain-containing protein
509	TGME49_207640	TGME49_207640	no				0	0	yes				cytosol	Mitochondrion / Soluble				0.4117	0.1388	59.19	24	1242	141532	7.348	1.3583	20	1.65	69.831			-4.61	yes		yes	isoleucyl-tRNA synthetase family protein
510	TGME49_207650	TGME49_207650	no				0	11	no					Mitochondrion / Soluble				0.6277	0.1613	73.33	1	219	25565	7.203	0.3096	2		64.091			-2.75				OTU family cysteine protease
511	TGME49_207665	TGME49_207665	no				0	4	no					Cytoplasm / Soluble				0.5959	0.1874	35.91	18	825	92871	6.067	1.2603	0	-1.05	58.475			0.65			yes	kinesin motor domain-containing protein
512	TGME49_207680	TGME49_207680	no				0	0	yes					Nucleus / Soluble				0.4423	0.2193	24.43	4	170	19424	4.385	1.8681	34	1.28	64.327			-4.1	yes		yes	suppressor of kinetochore protein 1, putative
513	TGME49_207690	TGME49_207690	no				1	0	no					Mitochondrion / Membrane				0.8168	0.1265	41.67	7	249	27643	10.58	1.643	17	1.45	52.4			0.25			yes	programmed cell death 5 protein
514	TGME49_207700	TGME49_207700	no	SP		TM	0	2	no					Golgi apparatus / Membrane				0.5859	0.1298	30.6	1	611	68391	7.643	0.4757	2	0.11	61.601			-0.76				rhoptry kinase family protein ROP22 (incomplete catalytic triad)
515	TGME49_207710	TGME49_207710	no			TM	4	0	yes				PM - peripheral 2	ER / Membrane				0.6443	0.1016	129.5	8	258	27857	7.916	1.4317	9	1.47	61.004		Mem-MS	-3.57	yes	yes	yes	phosphatidylinositol synthase, putative
516	TGME49_207720	TGME49_207720	no				0	0	no				nucleus - non-chromatin	Nucleus / Soluble				0.6078	0.1254	45.25	12	1628	177013	7.273	1.0022	9	0.94	64.579			-4.83			yes	hypothetical protein
517	TGME49_207730	TGME49_207730	no				0	0	yes					Nucleus / Soluble				0.5631	0.1438	41.47	2	1243	137627	8.047	-0.7959	0		51.045			1.46				hypothetical protein
518	TGME49_207740	TGME49_207740	yes	SP	SP	SP	0	2	no					Extracellular / Soluble				0.5318	0.187	34.23	2	752	81104	5.178	0.3365	0		47.942			0.54				hypothetical protein
519	TGME49_207750	TGME49_207750	no				0	0	no					Nucleus / Membrane				0.6419	0.1418	40.57	7	851	96755	7.417	1.7709	22	1.65	63.146			-0.47				hypothetical protein
520	TGME49_207760	TGME49_207760	no				0	1	no				mitochondrion - soluble	Cytoplasm / Soluble				0.6806	0.2333	36.19	9	1519	161644	10.409	1.1099	10	1.4	60.395			-3.41	yes		yes	DnaJ C terminal region domain-containing protein
521	TGME49_207770	TGME49_207770	no				0	2	no				cytosol	Cytoplasm / Soluble				0.4411	0.1395	56.89	8	511	55463	5.208	1.5773	29	1.7	63.477			-5.75	yes		yes	PCI domain-containing protein
522	TGME49_207780	TGME49_207780	yes	SP	SP	SP	1	0	yes					Mitochondrion / Soluble				0.5252	0.1857	34.33	8	205	22547	5.509	1.6876	0		47.573			-1.24				hypothetical protein
523	TGME49_207790	TGME49_207790	no				0	4	no					Mitochondrion / Soluble				0.1145	0.1629	29.8	2	148	16868	10.005	1.5677	0	-0.77	56.376			0.99				enkurin, putative
524	TGME49_207800	TGME49_207800	no				0	16	no				mitochondrion - soluble	Mitochondrion / Soluble				0.4321	0.1505	35.17	6	421	48351	10.065	1.3813	21	1.05	53.318			-3.97			yes	hypothetical protein
525	TGME49_207820	TGME49_207820	no				0	0	no					Cytoplasm / Soluble				0.3953	0.1713	61	10	548	62242	7.551	1.8024	28	1.45	59.199			-3.61	yes		yes	cell-cycle-associated protein kinase MAPK, putative
526	TGME49_207830	TGME49_207830	no				0	0	no			8.306	PM - peripheral 2	Cell membrane / Membrane				0.8439	0.3069	40.78	5	366	39834	5.697	1.2903	12	1.11	55.586			1.53	yes	yes	yes	MORN repeat-containing protein
527	TGME49_207840	TGME49_207840	no				0	0	yes			4.076	40S ribosome	Nucleus / Soluble				0.6427	0.2796	33.25	4	132	15229	10.955	2.5738	272	2.63	66.917			-3.75	yes		yes	ribosomal protein RPS17
528	TGME49_207865	TGME49_207865	no				0	0	no		11.978			Cytoplasm / Soluble				0.6027	0.1972	32.75	52	2914	306179	4.967	0.4249	5	-0.96	54.614			0.33				GCC2 and GCC3 domain-containing protein
529	TGME49_207875	TGME49_207875	no				0	0	no	4				Cytoplasm / Soluble				0.6251	0.2652	30.8	14	1262	131177	4.972	0.73	6	-0.89	57.878			-0.18				GCC2 and GCC3 domain-containing protein
530	TGME49_207880	TGME49_207880	no			TM	1	0	no					Nucleus / Membrane				0.7715	0.2706	38.69	25	1740	196114	5.864	1.9032	73	0.3	58.817			0.01				hypothetical protein
531	TGME49_207900	TGME49_207900	no				0	0	no					Nucleus / Soluble				0.685	0.1987	42.84	13	813	88049	6.928	1.3945	16	1.09	56.265			-4.73			yes	transcription initiation factor TFIIIB
532	TGME49_207910	TGME49_207910	no		mTP		11	4	no					Lysosome/Vacuole / Membrane				0.7863	0.0934	55.78	13	501	53442	5.117	1.4732	13	1.02	67.131			-2.77			yes	manganese resistance 1 protein, putative
533	TGME49_207920	TGME49_207920	no				3	0	no				PM - peripheral 2	Cell membrane / Membrane				0.8315	0.2736	51.93	5	726	80495	8.272	0.837	9	0.96	59.972			-0.43			yes	hypothetical protein
534	TGME49_207930	TGME49_207930	yes	SP	SP	SP	0	0	no				outlier	Extracellular / Soluble				0.6506	0.1337	34.67	4	207	22600	9.044	1.7744	71	1.22	57.212			-0.11	yes		yes	phosphatidylethanolamine-binding protein
535	TGME49_207940	TGME49_207940	no				0	4	no					Plastid / Membrane				0.5629	0.2215	31.94	7	510	55385	8.495	1.432	11	1.14	62.427			-5.14			yes	ribosomal protein S9, putative
536	TGME49_207950	TGME49_207950	no	SP	SP	TM	2	1	yes					Cell membrane / Membrane				0.6235	0.1856	44.5	2	177	19136	4.708	1.7911	28	1.7	53.371			1.2				hypothetical protein
537	TGME49_207955	TGME49_207955	yes	SP	SP	SP	0	1	no					Extracellular / Soluble				0.568	0.1859	50.33	6	150	16288	7.442	0.5551	2		47.682			1.53				hypothetical protein
538	TGME49_207960	TGME49_207960	no				0	0	no				PM - peripheral 2	Cytoplasm / Soluble				0.5392	0.2371	44.21	10	839	90950	5.347	1.2923	7	1.17	63.571			-3.96			yes	hypothetical protein
539	TGME49_207965	TGME49_207965	no				0	0	no					Cytoplasm / Soluble				0.6456	0.2125	45.56	7	728	78197	5.076	0	0		54.458			0.91	yes			hypothetical protein
540	TGME49_207970	TGME49_207970	no				0	14	no					Cytoplasm / Soluble				0.6913	0.1399	38.18	11	1450	156222	5.13	0.3617	1	-0.54	59.683			-0.07				HEAT repeat-containing protein
541	TGME49_207980	TGME49_207980	no				2	13	no					Plastid / Membrane				0.6156	0.1549	45.33	3	407	42598	7.935	0.7589	2	0.87	63.235			-5.95				PIG-P protein
542	TGME49_207990	TGME49_207990	no				0	0	no				nucleus - non-chromatin	Nucleus / Soluble				0.646	0.3364	44.64	9	981	109459	6.879	1.1092	19	1.12	71.487			-5.01			yes	ribosomal RNA large subunit methyltransferase J protein
543	TGME49_208010	TGME49_208010	no				1	0	no				ER	Cell membrane / Membrane			S-442/0,518	0.6854	0.2044	36.38	3	472	50627	5.084	1.3462	24	1.09	58.14			-3.84			yes	hypothetical protein
544	TGME49_208020	TGME49_208020	no				0	0	yes					Cytoplasm / Soluble				0.7981	0.3271	39.86	2	2311	245841	5.486	0.673	12	-0.37	66.696			-0.09				AP2 domain transcription factor AP2Ib-1
545	TGME49_208030	TGME49_208030	yes	SP	SP		0	0	no				micronemes	Extracellular / Soluble				0.6115	0.1906	27.67	1	580	63021	4.926	3.021	386	2.71	50.43			0.83	yes	yes	yes	microneme protein MIC4
546	TGME49_208040	TGME49_208040	no			TM	1	0	no					Cell membrane / Membrane				0.5017	0.1929	33.95	12	1425	156168	9.267	0.4579	6	0.72	60.799			-3.47			yes	aldo-keto reductase
547	TGME49_208050	TGME49_208050	no				7	0	no					Cell membrane / Membrane				0.7392	0.178	47.18	18	3585	381292	8.291	-0.0362	0	0.48	62.967			-2.31			yes	ABC transporter, putative
548	TGME49_208070	TGME49_208070	no				0	0	no				dense granules	Nucleus / Soluble				0.7507	0.4826	37.04	6	2851	306180	6.911	0.4298	4	0.87	63.71			-4.77			yes	inositol polyphosphate kinase
549	TGME49_208080	TGME49_208080	no				0	1	no					Nucleus / Soluble				1.3408	0.3428	62.5	2	124	13966	9.245	0.6911	1		73.6			-0.07				hypothetical protein
550	TGME49_208090	TGME49_208090	no				0	0	no					Mitochondrion / Soluble				0.6035	0.1481	43.09	5	473	51606	7.84	0.6274	5	0.8	61.814			-3.03			yes	5-formyltetrahydrofolate cyclo-ligase
551	TGME49_208200	TGME49_208200	no				0	0	no				nucleus - chromatin	Nucleus / Soluble				0.7132	0.3382	83	7	497	50545	7.867	1.2217	17	1.03	71.285			-4.65			yes	PHD-finger domain-containing protein
552	TGME49_208300	TGME49_208300	no				0	3	no	9.33			mitochondrion - soluble	Mitochondrion / Membrane				0.7549	0.4319	26.5	2	105	11948	6.893	1.5109	9	1.31	57.547			-1.88			yes	hypothetical protein
553	TGME49_208310	TGME49_208310	no				0	0	no					Nucleus / Soluble				0.7459	0.5736	53.64	2	589	64683	5.138	1.1917	15	1.28	61.695			0.91			yes	hypothetical protein
554	TGME49_208320	TGME49_208320	no				0	1	no				PM - peripheral 2	Nucleus / Soluble				0.6551	0.1374	41.41	2	703	77294	8.324	1.1136	20	1.22	54.119			-0.27			yes	polynucleotide kinase 3 phosphatase
555	TGME49_208330	TGME49_208330	no			TM	4	0	no					Golgi apparatus / Membrane				0.5459	0.1371	53	9	264	29750	7.754	1.2878	2		57.358			1.54				hypothetical protein
556	TGME49_208340	TGME49_208340	no				0	0	no				apical 2	Cytoplasm / Soluble				0.5566	0.2011	36.74	10	1285	143921	9.459	1.3111	16	1.05	60.731			-0.81			yes	hypothetical protein
557	TGME49_208350	TGME49_208350	no			TM	0	0	yes				nucleolus	Peroxisome / Soluble				0.6765	0.15	41.11	5	369	40043	9.684	1.5396	22	1.06	54.595			0.93	yes		yes	hypothetical protein
558	TGME49_208360	TGME49_208360	no				2	0	no				ER	Cell membrane / Membrane				0.6054	0.2003	32.87	1	985	107298	7.627	1.0849	5	0.84	52.941	SurfBiot	Mem-MS	1.35		yes	yes	hypothetical protein
559	TGME49_208370	TGME49_208370	yes	SP	SP	SP	2	0	no				IMC	Cell membrane / Membrane				0.5113	0.2403	35.16	5	1124	124813	6.025	2.0697	185	1.46	49.867	SurfBiot	Mem-MS	1.79	yes	yes	yes	myosin heavy chain, putative
560	TGME49_208380	TGME49_208380	yes	SP	SP	SP	0	0	yes					Extracellular / Soluble				0.4663	0.2106	26.21	3	366	39484	5.716				48.774			1.11				hypothetical protein
561	TGME49_208390	TGME49_208390	no				0	0	no				cytosol	Cytoplasm / Soluble				0.6857	0.1814	42.5	8	424	47053	4.789	1.0022	24	0.52	59.765			0.09			yes	hypothetical protein
562	TGME49_208400	TGME49_208400	no				0	4	no				nucleus - chromatin	Cytoplasm / Soluble				0.7516	0.3712	40.55	14	2067	226392	5.201	0.9773	20	1.01	54.449			-0.38			yes	hypothetical protein
563	TGME49_208410	TGME49_208410	no				14	0	no					Cell membrane / Membrane				0.5033	0.1099	45.68	14	1004	110712	9.102	1.0871	10	0.85	71.144			-0.88				hypothetical protein
564	TGME49_208420	TGME49_208420	no				12	0	no				Golgi	Cell membrane / Membrane				0.701	0.1035	57.28	17	1030	113410	8.392	1.4631	35	1.22	69.738			-2.31			yes	Sodium:neurotransmitter symporter family protein
565	TGME49_208430	TGME49_208430	yes	SP	SP	SP	0	0	no				dense granules	Extracellular / Soluble				0.4133	0.1752	42.17	8	252	27262	6.138	1.2117	26	1.37	56.522			1.42			yes	serine proteinase inhibitor PI-2, putative
566	TGME49_208440	TGME49_208440	no	mTP	cTP		0	0	yes				mitochondrion - membranes	Mitochondrion / Membrane				0.6728	0.1544	41.2	1	205	22311	10.652	1.8018	25	1.74	58.252		Mem-MS	-3.54	yes	yes	yes	hypothetical protein
567	TGME49_208450	TGME49_208450	yes	SP	SP	SP	0	0	no				dense granules	Extracellular / Soluble				0.7417	0.3792	53.17	9	318	35309	4.921	3.1241	601	2.35	55.799			2.04	yes	yes	yes	protease inhibitor PI2
568	TGME49_208490	TGME49_208490	no				0	0	yes				outlier	Nucleus / Soluble				0.7779	0.3676	53.25	5	1064	118278	4.984	1.2325	13	0.96	63.568			-2.39			yes	hypothetical protein
569	TGME49_208500	TGME49_208500	no				0	0	no				cytosol	Nucleus / Soluble				0.7856	0.3555	41.41	10	703	77697	4.476	1.243	10	1.12	58.381			0.84	yes		yes	protein phosphatase 2C domain-containing protein
570	TGME49_208510	TGME49_208510	no				0	0	no					Cytoplasm / Soluble				0.6664	0.2059	36.59	6	1060	110471	5.958	0.8561	9	0.82	63.336			-0.44			yes	hypothetical protein
571	TGME49_208530	TGME49_208530	no				0	0	yes				nucleus - non-chromatin	Nucleus / Soluble				0.3563	0.1276	73.75	15	589	65580	6.666	1.5647	16	1.46	64.915			1.25	yes		yes	nicotinate phosphoribosyltransferase
572	TGME49_208540	TGME49_208540	no				0	0	no				nucleolus	Nucleus / Soluble				0.6096	0.144	43.5	9	1043	114509	10.012	1.0626	11	0.95	63.506			-4.06			yes	DEAD/DEAH box helicase domain-containing protein
573	TGME49_208550	TGME49_208550	no			TM	1						PM - peripheral 2	Golgi apparatus / Membrane				0.6898	0.3765	40	3	279	32144	9.907	1.9053	59	1.23	56.786			1.43	yes		yes	hypothetical protein
574	TGME49_208560	TGME49_208560	no				1	0	no				apicoplast	Cell membrane / Membrane				0.5767	0.1041	44.73	9	670	72368	9.934	1.3128	9	1.58	56.036		Mem-MS	-3.49	yes	yes	yes	carrier superfamily protein
575	TGME49_208570	TGME49_208570	no				0	0	no					Nucleus / Soluble				0.7891	0.217	33.7	6	774	84190	6.671	1.8138	48	1.2	50.839			1.5			yes	ubiquitin conjugating enzyme E2, putative
576	TGME49_208580	TGME49_208580	no			TM	4	2	no					Cell membrane / Membrane				0.6616	0.1485	33.3	12	1331	145280	8.027	0.993	8	0.9	65.991			-5.23			yes	DNA ligase 1, putative
577	TGME49_208590	TGME49_208590	no				0	0	no				PM - peripheral 2	Cytoplasm / Soluble				0.4849	0.1405	68	11	475	53312	5.416	1.7987	30	1.42	69.958			-4.78	yes	yes	yes	vacuolar ATP synthase subunit 54kD, putative
578	TGME49_208710	TGME49_208710	no		cTP	TM	0	0	no				mitochondrion - membranes	Plastid / Membrane				0.6598	0.2942	49.6	5	991	106479	8.292	0.7664	9	0.7	62.097			0.91			yes	DNA/RNA non-specific endonuclease
579	TGME49_208718	TGME49_208718	no				0	0	no	5.683	15.57			Nucleus / Soluble				0.6507	0.2762	45	2	404	44125	9.127	1.58	48	1.4	72.099			-2.32			yes	protein tyrosine phosphatase type IVA A, putative
580	TGME49_208722	TGME49_208722	no				0	0	no	4.382	8.811			Mitochondrion / Soluble				0.7137	0.1471	46	2	91	10198	8.607	1.5576	33	1.4	59.783			-1.12			yes	hypothetical protein
581	TGME49_208730	TGME49_208730	yes	SP	SP	TM	1	1	yes				PM - peripheral 2	Extracellular / Soluble				0.6727	0.1309	34.48	6	999	104832	9.759	2.3184	41	0.49	52.8			1.09		yes	yes	microneme protein, putative
582	TGME49_208740	TGME49_208740	no		lTP	TM	0	0	no				dense granules	Plastid / Soluble				0.5648	0.1357	33.83	7	608	66266	7.515	2.2293	282	0.7	55.337			2.46		yes	yes	microneme protein, putative
583	TGME49_208750	TGME49_208750	no				0	0	no				cytosol	Nucleus / Soluble				0.5489	0.3193	34.43	5	240	27334	4.751	1.4009	11	1.01	56.846			-1.33	yes		yes	RWD domain-containing protein
584	TGME49_208760	TGME49_208760	no				0	0	no					Nucleus / Soluble				0.652	0.1738	33.68	5	639	70217	5.027	0.6284	0	-0.6	48.281			1.69				hypothetical protein
585	TGME49_208770	TGME49_208770	yes	SP	SP	SP	0	0	no					Mitochondrion / Soluble				0.4239	0.1762	32.2	2	160	17442	5.307	1.1252	0		49.689			1.64				hypothetical protein
586	TGME49_208780	TGME49_208780	no				0	0	no				nucleus - non-chromatin	Nucleus / Soluble				0.6355	0.3103	36.5	4	218	23682	8.435	1.3088	10	1.2	64.384			-4.09			yes	ubiquitin-conjugating enzyme subfamily protein
587	TGME49_208790	TGME49_208790	no			TM	0	0	no				mitochondrion - membranes	Mitochondrion / Membrane				0.4774	0.1053	44.43	7	310	33687	10.201	1.4982	20	1.49	63.344	SurfBiot	Mem-MS	0.59	yes	yes	yes	MC family transporter, putative
588	TGME49_208800	TGME49_208800	no				0	0	yes				nucleolus	Nucleus / Soluble				0.4314	0.137	30.3	8	302	33758	6.241	1.6812	22	1.22	60.726			-2.71			yes	mediator complex subunit MED18
589	TGME49_208810	TGME49_208810	no				0	0	no					Nucleus / Soluble				0.6611	0.3119	47.8	4	716	77501	5.597	-0.2007	0	-1.1	50.209			-1.5	yes			hypothetical protein
590	TGME49_208820	TGME49_208820	no				0	0	no				apicoplast	Nucleus / Soluble				0.5753	0.1726	43.18	13	1424	154378	9.459	1.1153	7	0.34	56.772			-5.59			yes	1-deoxy-D-xylulose-5-phosphate synthase
591	TGME49_208830	TGME49_208830	no				0	0	no				dense granules	Nucleus / Soluble				0.5964	0.3558	50.6	1	505	54771	10.189	2.2673	77	2.13	48.024			2.28	yes		yes	hypothetical protein
592	TGME49_208842	TGME49_208842	no				0	0	no				apicoplast	Nucleus / Soluble				0.6575	0.2239	46.13	16	1844	202906	8.04	1.4434	5	1.23	55.447			-0.78			yes	DEAD/DEAH box helicase domain-containing protein
593	TGME49_208850	TGME49_208850	yes	SP	SP	SP	0	0	yes				PM - peripheral 1	Cell membrane / Membrane	166	S-165/0,00	S-165/0,450	0.6481	0.1348	31.83	2	190	19442	7.721	1.2164	1	1.39	59.686			2.25	yes		yes	SAG-related sequence SRS11
594	TGME49_208910	TGME49_208910	no				0	0	yes					Cytoplasm / Soluble				0.755	0.4041	40.55	3	3446	373897	6.584	0.3118	3	0.49	49.927			-1.19			yes	hypothetical protein
595	TGME49_208970	TGME49_208970	no				0	6	no				nucleus - non-chromatin	Nucleus / Soluble				0.8242	0.43	40.57	5	283	33732	10.515	1.4764	21	1.28	65.493			1.96	yes		yes	RNA recognition motif-containing protein
596	TGME49_208980	TGME49_208980	yes	SP	SP	SP	0	0	no					Cell membrane / Membrane	239	R-238/0,004		0.4015	0.1738	44.83	2	268	28895	7.514	0.9513	4	0.91	57.249			0.23	yes			hypothetical protein
597	TGME49_208990	TGME49_208990	no				0	0	no					Nucleus / Soluble				0.6278	0.6547	35.58	1	426	46079	5.84	1.098	9	0.65	64.169			-4.33			yes	hypothetical protein
598	TGME49_209000	TGME49_209000	no				0	0	no					Cytoplasm / Soluble				0.6231	0.1779		5	12299	1311212	6.723	0.1399	14	0.82	64.093		Mem-MS	-4.49	yes	yes	yes	HECT-domain (ubiquitin-transferase) domain-containing protein
599	TGME49_209005	TGME49_209005	no				0	0	no					Nucleus / Soluble				0.477	0.4435	37	2	73	8623	11.584	0.7356	0		50							hypothetical protein
600	TGME49_209010	TGME49_209010	no				0	0	no				mitochondrion - soluble	Plastid / Soluble				0.6597	0.137	33.07	3	495	52349	5.12	0.8998	5	0.95	65.121			-4.22			yes	elongation factor TS protein
601	TGME49_209020	TGME49_209020	no				0	8	no				mitochondrion - soluble	Plastid / Membrane				0.5512	0.1567	32.24	10	934	102057	9.444	0.683	6	0.38	59.251		Mem-MS	0.12		yes	yes	hypothetical protein
602	TGME49_209030	TGME49_209030	no				0	0	no				cytosol	Cytoplasm / Soluble				0.5217	0.1642	34.27	2	376	41908	4.933	2.6426	493	2.48	73.21	SurfBiot		-4.5	yes	yes	yes	actin ACT1
603	TGME49_209040	TGME49_209040	no				0	0	no					Cytoplasm / Soluble				0.6695	0.47	35.5	5	496	55363	5.119	0.0334	0		53.521			1.04				hypothetical protein
604	TGME49_209045	TGME49_209045	no				0	0	no					Mitochondrion / Soluble				0.9122	0.1639	40	2	119	13000	4.146	0.9455	0		53.333			1.21				hypothetical protein
605	TGME49_209050	TGME49_209050	no				0	0	no					Cytoplasm / Soluble				0.538	0.1669	37.88	3	984	104673	9.423	1.0856	3	0.96	64.467			-0.62			yes	Tyrosine kinase-like (TKL) protein
606	TGME49_209060	TGME49_209060	yes	SP	SP	SP	1	0	no				endomembrane vesicles	Cell membrane / Membrane				0.7162	0.1901	31.32	12	876	93635	5.2	0.7497	1	1.12	64.766		Mem-MS	-1.7	yes	yes	yes	thrombospondin type 1 domain-containing protein
607	TGME49_209070	TGME49_209070	no				0	0	no					Nucleus / Soluble				0.7788	0.435	38.8	2	387	42009	5.372	1.2905	21	1.2	51.804			-2.84			yes	hypothetical protein
608	TGME49_209080	TGME49_209080	no				0	0	no	5.18			nucleolus	Mitochondrion / Membrane				0.6064	0.1291	44.4	1	221	23765	8.456	1.3066	14	1.69	71.622			-3.2			yes	transport protein particle (trapp) component, bet3 protein
609	TGME49_209090	TGME49_209090	no				0	0	no					Nucleus / Soluble				0.4363	0.1631	56.33	1	168	18082	6.225	1.5833	27	2.38	75.74			-5.27				proteasome maturation factor ump1 protein
610	TGME49_209095	TGME49_209095	no				0	0	no					Nucleus / Soluble				0.7584	0.3953	33.4	3	166	18475	9.714	1.1106	28	-0.36	56.287			0.08				hypothetical protein
611	TGME49_209100	TGME49_209100	no				0	0	yes				nucleus - chromatin	Nucleus / Soluble				0.5226	0.1985	42.13	14	631	68150	7.271	1.3518	26	1.17	56.646			-3.3	yes		yes	PUB domain-containing protein
612	TGME49_209108	TGME49_209108	no				0	0	no				nucleus - non-chromatin	Nucleus / Soluble				0.6521	0.3093	36.45	4	400	41014	8.257	0.9952	13	0.95	71.322			-2.54	yes		yes	hypothetical protein
613	TGME49_209112	TGME49_209112	no				0	0	yes					Nucleus / Soluble				0.6458	0.3615	54.33	3	162	18211	11.989	1.376	3	1.17	64.417							hypothetical protein
614	TGME49_209120	TGME49_209120	no				1	0	no					Mitochondrion / Soluble				0.6821	0.1542	36	2	179	20857	12.309	1.6759	16	1.27	58.889			-0.06			yes	hypothetical protein
615	TGME49_209130	TGME49_209130	no				0	0	no			6.194		Cytoplasm / Soluble				0.617	0.1969	34.45	14	998	101003	6.351	0.8388	2	0.71	69.369			-1.89			yes	regulator of chromosome condensation (RCC1) repeat-containing protein
616	TGME49_209140	TGME49_209140	no				0	0	yes				19S proteasome	Cytoplasm / Soluble				0.6926	0.1927	33.75	4	269	28901	4.299	0.9243	8	1.18	68.148			-4.03	yes		yes	anti-silencing protein, ASF1 family protein
617	TGME49_209150	TGME49_209150	no	SP	cTP	SP	0	0	no				mitochondrion - membranes	Plastid / Membrane				0.6352	0.1186	36.41	3	618	67026	8.047	1.4205	16	1.55	74.798			-0.19	yes		yes	non-proton pumping type-II NADH dehydrogenase I
618	TGME49_209160	TGME49_209160	no				0	0	no				nucleus - non-chromatin	Cytoplasm / Soluble				0.4394	0.1598	92.8	15	463	52377	6.985	1.3824	12	1.31	61.853			-4.96	yes		yes	myristoyl CoA:protein N-myristoyltransferase
619	TGME49_209170	TGME49_209170	yes	SP	SP	TM	0	2	yes				rhoptries 1	ER / Soluble				0.746	0.1398	32.08	1	416	45479	5.856	1.4542	9	1.49	62.35			0.82			yes	hypothetical protein
620	TGME49_209180	TGME49_209180	no	SP		TM	0	0	no					Extracellular / Soluble				0.5933	0.1506	39.91	1	438	47914	7.862	-0.2441	0	-0.26	73.349			0.65		yes		PAN domain-containing protein
621	TGME49_209190	TGME49_209190	no			TM	5	0	no				mitochondrion - soluble	Plastid / Membrane				0.5947	0.1317	47	5	798	85561	7.701	1.214	18	1.23	67.71		Mem-MS	0.82		yes	yes	ABC transporter transmembrane region domain-containing protein
622	TGME49_209200	TGME49_209200	no				0	0	yes					Cytoplasm / Soluble				0.6867	0.1534	44.35	12	753	82055	6.71	1.4676	14	1.11	67.905			-1.55			yes	hypothetical protein
623	TGME49_209210	TGME49_209210	no				0	0	no				nucleus - non-chromatin	Nucleus / Soluble				0.7919	0.5353	42.43	8	1484	165808	5.386	0.9143	10	1.04	68.418			-3.36	yes	yes	yes	hypothetical protein
624	TGME49_209240	TGME49_209240	no		mTP		0	0	yes				19S proteasome	Nucleus / Soluble				0.5915	0.1454	34	7	475	51699	7.548	1.3134	6	0.73	56.723			0.01			yes	RNA methyltransferase
625	TGME49_209250	TGME49_209250	no			TM	1	0	no				nucleolus	Cell membrane / Membrane				0.5887	0.1627	35.14	10	1018	108850	6.743	1.6234	34	1.61	67.91			-0.51			yes	hypothetical protein
626	TGME49_209260	TGME49_209260	no	mTP	cTP		0	6	no				mitochondrion - membranes	Plastid / Soluble				0.3793	0.1381	34.56	6	310	34707	6.225	2.2976	83	2.09	67.203			-3.07	yes		yes	cytochrome c oxidase subunit, putative
627	TGME49_209270	TGME49_209270	no				0	4	no					Nucleus / Soluble				0.6743	0.1755	36.14	3	1806	197068	5.579	0.5353	3	0.6	54.234			-4.5				hypothetical protein
628	TGME49_209280	TGME49_209280	no				0	0	no				nucleus - non-chromatin	Nucleus / Soluble				0.8561	0.4029	64.04	10	1600	178494	6.368	0.8651	8	0.88	64.085			-0.2	yes		yes	hypothetical protein
629	TGME49_209290	TGME49_209290	no		cTP		0	0	yes				nucleus - chromatin	Mitochondrion / Membrane				0.6099	0.1382	59.5	1	118	13214	11.02	2.6121	316	2.2	57.143			-4.07	yes		yes	ribosomal protein RPS28
630	TGME49_209300	TGME49_209300	no				0	0	yes					Nucleus / Soluble				0.6451	0.1592	30.1	18	631	71682	7.889	1.1014	1	-0.14	58.386			-0.67	yes			WD domain, G-beta repeat-containing protein
631	TGME49_209410	TGME49_209410	no				0	0	no					Extracellular / Soluble				0.2461	0.1664	36	2	71	7777	4.846	1.2101	1		54.167			0.83				hypothetical protein
632	TGME49_209420	TGME49_209420	no				0	0	no				19S proteasome	Nucleus / Soluble				0.8243	0.7599	41.83	2	250	26853	5.512	2.0139	83	1.6	69.721			-2.96	yes		yes	hypothetical protein
633	TGME49_209430	TGME49_209430	no				0	2	no				nucleolus	Nucleus / Soluble				0.419	0.2096	61.33	4	183	21546	9.485	1.6956	21	1.05	59.239			-4.73			yes	40S ribosomal protein S4, putative
634	TGME49_209440	TGME49_209440	no				0	0	no				nucleolus	Cytoplasm / Soluble				0.755	0.2965	38.31	2	3633	383535	8.365	1.7061	102	-0.59	58.696			-0.99				hypothetical protein
635	TGME49_209450	TGME49_209450	no				0	1	no			6.534	PM - peripheral 2	Nucleus / Soluble				0.7587	0.187	40.14	11	882	92259	8.244	1.2799	34	0.95	69.422		Mem-MS	-1.31	yes	yes	yes	TLD protein
636	TGME49_209460	TGME49_209460	no				0	0	no					Nucleus / Soluble				0.5518	0.1566	48.4	3	725	81495	8.765	0.9859	5	0.61	52.617			-1.57				hypothetical protein
637	TGME49_209470	TGME49_209470	yes	SP	SP	SP	0	1	no					ER / Soluble				0.5133	0.1533	37.21	4	520	57616	4.79	-0.6021	0		52.975			0.86	yes			hypothetical protein
638	TGME49_209480	TGME49_209480	no				0	0	yes					Nucleus / Soluble				0.6895	0.2595	31.29	1	437	48974	5.003	-0.4685	1		48.402			1.81				hypothetical protein
639	TGME49_209485	TGME49_209485	yes	SP	SP	SP	0	0	yes					Extracellular / Soluble				0.4848	0.1793	58.89	4	529	58019	5.896	-0.0506	2	-1.1	52.642			1.02				hypothetical protein
640	TGME49_209490	TGME49_209490	no				0	4	yes					Cytoplasm / Soluble				0.4266	0.1168	72.29	7	505	56766	6.663	1.7484	34	1.26	54.941			0.49				hypothetical protein
641	TGME49_209500	TGME49_209500	no				0	0	no				nucleus - chromatin	Cytoplasm / Soluble				0.7423	0.473	40.57	3	3082	328204	6.499	0.8395	36	1.09	57.055			0.12			yes	hypothetical protein
642	TGME49_209510	TGME49_209510	yes	SP	SP	TM	1	0	no					Golgi apparatus / Membrane				0.5594	0.3316	35.38	1	742	80213	4.45	-0.9586	0		52.355			0.86				hypothetical protein
643	TGME49_209515	TGME49_209515	no				0	0	no					Cytoplasm / Soluble				0.6256	0.1468	38	1	189	20596	8.231	-0.7447	0		53.158			-0.04				hypothetical protein
644	TGME49_209520	TGME49_209520	no				0	0	no					Nucleus / Soluble				0.7795	0.4269	38.38	11	2340	254608	6.255	0.8176	8	0.81	53.909			-1.62			yes	WD domain, G-beta repeat-containing protein
645	TGME49_209530	TGME49_209530	no				2	1	no					Golgi apparatus / Membrane				0.8595	0.553	54.75	3	437	46633	6.03	1.0885	6	0.67	44.749			-1.47			yes	hypothetical protein
646	TGME49_209540	TGME49_209540	no				0	6	no					Cytoplasm / Soluble				0.5271	0.138	41.49	4	1534	165311	9.044	0.3636	2	0.49	54.723			-4.06				hypothetical protein
647	TGME49_209550	TGME49_209550	no				0	7	yes					Cytoplasm / Soluble				0.4779	0.1363	56.83	9	1306	141194	8.728	0.6571	5	0.43	58.684			-3.74				hypothetical protein
648	TGME49_209560	TGME49_209560	no				0	8	no					Nucleus / Soluble				0.5216	0.3143	30	1	479	51363	6.77	-1.1549	0		47.292			0.13				hypothetical protein
649	TGME49_209570	TGME49_209570	no				0	0	no					Nucleus / Soluble				0.6039	0.1944	60.33	5	361	39882	9.758	1.5416	10	1.13	50.829			1.26			yes	suppressor of mitotic defects protein
650	TGME49_209580	TGME49_209580	no				1	0	no				mitochondrion - soluble	Mitochondrion / Membrane				0.6385	0.1105	41.32	10	784	85727	9.849	1.2445	9	0.85	53.631			-2.85			yes	RNA methylase family UPF0020 protein
651	TGME49_209583	TGME49_209583	no			TM	2	0	no					Golgi apparatus / Membrane				0.362	0.1295	NA	8	139	15758	6.04	-0.5229	0		49.286			0.94				hypothetical protein
652	TGME49_209585	TGME49_209585	no			TM	5	0	no					Lysosome/Vacuole / Membrane				0.4625	0.1052	83.25	6	332	35901	6.525	-0.3279	0		52.853			0.84				hypothetical protein
653	TGME49_209590	TGME49_209590	no				3	6	no					Cell membrane / Membrane				0.4245	0.1194	64.75	2	258	27995	6.63	-0.7696	0		55.212			1.61				hypothetical protein
654	TGME49_209600	TGME49_209600	no				0	0	yes				cytosol	Nucleus / Soluble				0.5378	0.1805	32.29	5	451	50201	5.033	2.2019	62	1.96	55.31			1.9	yes	yes	yes	hypothetical protein
655	TGME49_209610	TGME49_209610	yes	SP	SP	SP	0	0	no					Extracellular / Soluble				0.3524	0.2343	33.07	5	462	50701	6.167	1.6432	35	1.15	54.644			0.55	yes			oocyst wall protein OWP2
656	TGME49_209620	TGME49_209620	yes	SP	SP	SP	0	0	no					Extracellular / Soluble				0.5367	0.1292	39.4	8	393	43489	6.597	-0.2007	2	-0.8	54.315			-0.1				eukaryotic aspartyl protease superfamily protein
657	TGME49_209630	TGME49_209630	no				0	0	no					Nucleus / Soluble				0.7509	0.3995	35.15	3	456	50931	8.305	0.9845	13	0.6	58.206			-0.04			yes	hypothetical protein
658	TGME49_209640	TGME49_209640	no				0	0	no					Cytoplasm / Soluble				0.5252	0.1757	48.11	1	432	46460	5.256	0.8235	3	0.5	58.891			-3.05			yes	hypothetical protein
659	TGME49_209650	TGME49_209650	no				0	10	no					Nucleus / Soluble				0.7727	0.4335	46.4	8	4639	508357	10.083	0.0334	0	0.19	57.155			-0.3				RNA-directed DNA polymerase
660	TGME49_209670	TGME49_209670	no				0	1	no					Nucleus / Soluble			S-216/0,567	0.4113	0.1378	39.83	1	238	26530	10.546	1.0216	3	0.47	51.464			1.45				hypothetical protein
661	TGME49_209680	TGME49_209680	no				0	0	yes				mitochondrion - membranes	Mitochondrion / Membrane				0.5067	0.2583	45.85	11	595	64385	7.257	1.3724	10	1.07	60.067	SurfBiot	Mem-MS	-1.02		yes	yes	hypothetical protein
662	TGME49_209690	TGME49_209690	no				0	0	no				nucleus - non-chromatin	Cytoplasm / Soluble				0.6832	0.1313	58.5	2	233	24897	10.004	1.5801	16	1.25	63.675			-1.3	yes		yes	small nuclear ribonucleoprotein
663	TGME49_209700	TGME49_209700	no			TM	0	0	yes				ER	Nucleus / Membrane				0.471	0.1222	46	3	229	24785	7.006	1.4901	20	1.22	54.783			0.24			yes	hypothetical protein
664	TGME49_209705	TGME49_209705	yes	SP	SP	SP	0	0	no					ER / Soluble				0.5205	0.158	24.45	9	268	29697	7.994	0.248	0	-0.6	54.647			1.41				hypothetical protein
665	TGME49_209710	TGME49_209710	yes	SP	SP	TM	1	0	no					Mitochondrion / Soluble				0.5345	0.1398	39	6	272	30453	11.732	1.2315	9	1.09	56.777			-3.31				ribosomal protein RPL28
666	TGME49_209720	TGME49_209720	no			TM	4	0	no				mitochondrion - membranes	Cell membrane / Membrane		A-193/0,003		0.3534	0.1165	109.5	3	218	23416	7.942	1.842	19	1.93	64.384	SurfBiot	Mem-MS	-1.64	yes	yes	yes	hypothetical protein
667	TGME49_209730	TGME49_209730	no				0	0	no					Nucleus / Soluble				0.7061	0.1789	47.29	9	1465	159984	5.857	0.8215	4	0.8	59.209			-4.83			yes	hypothetical protein
668	TGME49_209740	TGME49_209740	no				0	2	no					Nucleus / Soluble				0.7452	0.1871	37.33	1	223	24510	4.292	1.1229	15	0.63	65.179			-0.33				hypothetical protein
669	TGME49_209755	TGME49_209755	yes	SP	SP	SP	0	7	no					ER / Soluble				0.5984	0.3153	51.04	1	1275	140481	6.258	0.6415	0	-0.72	53.527			0.59		yes		hypothetical protein
670	TGME49_209770	TGME49_209770	no				0	0	no					Nucleus / Membrane				0.6342	0.1454	43.22	17	1382	150823	7.427	0.7597	0	0.48	64.714			-4.09			yes	helicase, putative
671	TGME49_209780	TGME49_209780	no				0	0	no					Nucleus / Soluble				1.1268	0.3741	83.5	1	166	18853	10.812	0.4378	1	0.7	62.275		Mem-MS			yes	yes	hypothetical protein
672	TGME49_209790	TGME49_209790	no				1	0	no				mitochondrion - soluble	Peroxisome / Membrane				0.5724	0.1932	56.36	9	619	68851	5.18	1.0043	7	0.78	62.419			-1.82			yes	radical SAM domain-containing protein
673	TGME49_209800	TGME49_209800	no			TM	6	0	no				Golgi	Cell membrane / Membrane				0.7342	0.0983	51.63	1	412	44290	5.211	1.5245	33	1.75	75.787		Mem-MS	1.1		yes	yes	formate/nitrite transporter protein
674	TGME49_209810	TGME49_209810	no			TM	8	0	no					Cell membrane / Membrane				0.5338	0.107	56.33	1	337	36185	7.635	-1	0		64.793			0.28	yes			hypothetical protein
675	TGME49_209820	TGME49_209820	no			TM	4	0	no				Golgi	Mitochondrion / Membrane			S-619/0,589	0.5724	0.1352	64.9	7	648	73624	9.768	0.7308	1	0.62	63.636			-2.12			yes	syntaxin protein
676	TGME49_209830	TGME49_209830	no				0	0	yes					Cytoplasm / Soluble				0.4932	0.1557	34.47	10	654	71939	7.447	0.5877	4	0.29	62.595			-0.61				myosin heavy chain, putative
677	TGME49_209850	TGME49_209850	no				0	1	yes				19S proteasome	Nucleus / Soluble				1.0007	0.6431	53.46	4	1389	168190	10.782	1.1126	10	0.99	50.504			1.18	yes	yes	yes	RNA recognition motif-containing protein
678	TGME49_209860	TGME49_209860	no				0	2	no					Nucleus / Soluble				0.7409	0.4286	32.69	6	424	47533	10.207	1.4173	15	0.72	64.941			-3.42			yes	SRP40, C-terminal domain-containing protein
679	TGME49_209870	TGME49_209870	no				0	0	no				nucleus - chromatin	Nucleus / Soluble				0.6433	0.1564	57.07	8	855	95120	9.884	1.2227	8	1	62.734			-1.1	yes		yes	HAD hydrolase, family IIA protein
680	TGME49_209880	TGME49_209880	no				0	0	yes				nucleus - chromatin	Cytoplasm / Soluble				0.7014	0.1719	38.25	11	4971	534679	6.875	0.4713	14	0.89	60.941			-5.26			yes	glutamic acid-rcih protein, putative
681	TGME49_209890	TGME49_209890	no				0	7	no				PM - peripheral 2	Nucleus / Soluble				0.7176	0.2275	38.8	4	193	22012	4.872	1.8462	74	1.46	66.495	SurfBiot		-4.84		yes	yes	hypothetical protein
682	TGME49_209900	TGME49_209900	no				0	0	no					Nucleus / Soluble				0.5094	0.1513	48	5	143	16430	8.181	1.3066	3	0.59	63.889			-5.48				hypothetical protein
683	TGME49_209910	TGME49_209910	no				0	1	no				nucleus - chromatin	Nucleus / Soluble				0.6628	0.1851	41.33	2	123	13732	10.852	2.8186	205	2.59	62.097	SurfBiot		-4.05	yes	yes	yes	histone H2Bv
684	TGME49_209920	TGME49_209920	yes	SP	SP	SP	0	0	no					Extracellular / Soluble				0.6435	0.3612	43.13	1	991	106798	4.805	-1.1549	0		55.746			2.17	yes			PAN domain-containing protein
685	TGME49_209930	TGME49_209930	no		lTP	TM	0	0	no					Plastid / Soluble				0.5118	0.1423	37.92	2	454	50136	8.307	1.1139	15	0.5	51.429			1.05				hypothetical protein
686	TGME49_209940	TGME49_209940	no				8	2	no					Cell membrane / Membrane				0.4812	0.0998	73.17	11	438	47832	8.714	1.4472	15	0.86	61.959			0.94				transporter/permease protein
687	TGME49_209945	TGME49_209945	no		SP	TM	1	0	no					ER / Membrane				0.0991	0.159	29.5	1	58	6482	4.054	2.1829	15	2.01	67.797			0.79			yes	hypothetical protein
688	TGME49_209950	TGME49_209950	yes	SP	SP	SP	0	1	no				apicoplast	ER / Soluble				0.5029	0.1232	70.83	7	424	47699	8.228	2.1754	92	2.1	77.176			-5.2	yes		yes	thioredoxin, putative
689	TGME49_209960	TGME49_209960	no				0	1	no				cytosol	Cytoplasm / Soluble				0.5263	0.176	42.7	20	1707	188848	5.869	0.7466	7	1.17	72.717			-0.75	yes		yes	glycosyltransferase
690	TGME49_209970	TGME49_209970	no				0	0	no					Cytoplasm / Soluble				0.6646	0.1827	44.89	21	2019	219662	7.712	0.6618	4	0.67	60.842			-3.58			yes	Spc97 / Spc98 family protein
691	TGME49_209985	TGME49_209985	yes	SP	SP	SP	0	0	no				rhoptries 1	Extracellular / Soluble				0.5446	0.1505	44	1	571	61799	8.831	1.4188	0	0.55	55.594	SurfBiot		1.2	yes	yes	yes	cAMP-dependent protein kinase
692	TGME49_210095	TGME49_210095	yes	SP	SP	SP	1	0	no				rhoptries 1	Extracellular / Soluble				0.6455	0.2057	44.44	1	399	42747	9.681	0.2014	0		56.5			0.91	yes	yes	yes	hypothetical protein
693	TGME49_210100	TGME49_210100	no				0	0	yes		9.78			Cytoplasm / Soluble				0.1699	0.1649	43.33	1	129	13720	7.095	-0.1135	0		53.077							hypothetical protein
694	TGME49_210210	TGME49_210210	no				0	0	yes					Cytoplasm / Soluble				0.6254	0.1749	31.51	1	2362	258016	8.214	-1.301	0	-1.52	47.059			0.7				hypothetical protein
695	TGME49_210220	TGME49_210220	no				0	0	no					Mitochondrion / Soluble				0.4517	0.2068	42	1	83	9411	10.083	1.4401	9	0.93	48.81			-1.2				hypothetical protein
696	TGME49_210230	TGME49_210230	no	mTP	mTP		0	0	no					Mitochondrion / Soluble				0.5685	0.1071	45.79	9	640	70460	7.895	1.5265	24	1.15	51.326			-3.37				hypothetical protein
697	TGME49_210235	TGME49_210235	no				2	12	no					ER / Membrane				0.5138	0.125	35.36	8	777	85715	6.039	0.1106	5	0.77	52.828			-0.48				hypothetical protein
698	TGME49_210245	TGME49_210245	no		mTP		4	0	no					Cell membrane / Membrane				0.6353	0.15	32.95	7	2635	285475	7.604	-0.1739	2	0.66	49.09			0.42				hypothetical protein
699	TGME49_210255	TGME49_210255	no				1	0	yes					Mitochondrion / Membrane				0.3685	0.237	110	2	109	12772	10.899	1.6861	35	1.6	56.364			-2.27			yes	hypothetical protein
700	TGME49_210260	TGME49_210260	no				0	0	yes					Cytoplasm / Soluble				0.5103	0.1964	51.6	9	515	57420	6.128	0.0253	1	-0.43	55.426			-0.69	yes			NAD-dependent glycerol-3-phosphate dehydrogenase
701	TGME49_210270	TGME49_210270	no				0	0	no					Cytoplasm / Soluble			S-2032/0,349	0.5816	0.1961	30.63	3	2051	226784	4.986	0.7543	3	0.93	55.702			-3.53			yes	hypothetical protein
702	TGME49_210280	TGME49_210280	no				0	0	no	11.893				Cytoplasm / Soluble				0.6121	0.1694	40.36	6	564	61086	7.915	0.8785	1	1.12	64.425			-4.97			yes	PEK kinase
703	TGME49_210300	TGME49_210300	no				0	0	yes				nucleolus	Cytoplasm / Soluble				0.6809	0.2327	40.49	10	2469	259627	6.044	0.7868	23	1.12	59.798			-0.82			yes	hypothetical protein
704	TGME49_210310	TGME49_210310	no				0	0	no					Nucleus / Soluble				0.5627	0.1293	38.35	3	2377	258631	6.517	0.5051	7	0.55	61.018			0.19	yes			hypothetical protein
705	TGME49_210320	TGME49_210320	yes	SP	SP	SP	0	0	no					Cell membrane / Membrane	327	V-326/0,001	S-320/0,343	0.4984	0.1826	26.92	1	349	37617	4.598	0.4281	2	-0.01	52.286			0.96				SAG-related sequence SRS37A
706	TGME49_210330	TGME49_210330	yes	SP	SP	SP	1	0	no					Cell membrane / Membrane	325	V-324/0,001	S-318/0,343	0.5558	0.1771	23.2	1	347	36979	5.087	-0.4437	0	-0.72	52.011			0.05				SAG-related sequence SRS37B
707	TGME49_210345	TGME49_210345	no				0	0	no					Cytoplasm / Soluble				0.7334	0.2512	46.11	3	3457	370542	7.751	0.1399	1	0.49	60.179			-1.79			yes	hypothetical protein
708	TGME49_210360	TGME49_210360	no				0	1	no				nucleus - chromatin	Nucleus / Soluble				0.6068	0.1682	36.56	10	657	73228	6.34	1.2891	21	1.09	66.565			-6.63	yes		yes	DEAD (Asp-Glu-Ala-Asp) box polypeptide 41 family protein
709	TGME49_210370	TGME49_210370	yes			TM	0	0	no				rhoptries 1	Plastid / Membrane				0.4218	0.1148	36.92	1	479	52432	9.32	1.9772	69	1.64	60.208			1.07	yes		yes	hypothetical protein
710	TGME49_210380	TGME49_210380	no			TM	6	0	no				Golgi	Cell membrane / Membrane				0.6322	0.1289	50.62	9	657	70879	6.797	1.4978	16	1.44	67.933			0.14			yes	hypothetical protein
711	TGME49_210390	TGME49_210390	no				0	0	no	7				Nucleus / Soluble				0.6071	0.2202	49.45	4	543	57979	5.719	1.0099	6	0.94	65.074			-1.56			yes	WD domain, G-beta repeat-containing protein
712	TGME49_210400	TGME49_210400	no				1	11	no					Cell membrane / Membrane				0.6291	0.3449	34.74	1	1354	144282	6.311	-0.3665	0	-1.3	51.365			-0.51				hypothetical protein
713	TGME49_210408	TGME49_210408	no				0	0	no				nucleus - chromatin	Cytoplasm / Soluble				0.5912	0.5955	47.5	1	94	10682	10.429	2.3261	87	1.99	82.105			-0.28	yes		yes	HMG (high mobility group) box domain-containing protein
714	TGME49_210412	TGME49_210412	no			TM	4	0	no					Cell membrane / Membrane				0.4695	0.1045	102.5	3	204	22652	9.639	1.2545	2	0.81	60			0.93				hypothetical protein
715	TGME49_210420	TGME49_210420	no				1	0	no					Cell membrane / Membrane				0.6212	0.1373	26.38	1	342	36801	9.903	1.6549	10	1.56	51.895			0.3				hypothetical protein
716	TGME49_210430	TGME49_210430	no				0	0	no					Cytoplasm / Soluble				0.6612	0.3158	41.9	7	2010	221876	5.96	0.8426	4	0.84	64.097			-3.81			yes	DnaJ domain-containing protein
717	TGME49_210440	TGME49_210440	no				0	1	no					Nucleus / Soluble				0.7447	0.1732	52.25	10	835	92111	6.316	1.1427	11	0.72	63.517			-3.52			yes	polynucleotide adenylyltransferase
718	TGME49_210450	TGME49_210450	no				1	0	yes					ER / Membrane				0.5228	0.1546	44.44	1	399	44177	8.055	0.4942	1	-0.64	66			-0.15				hypothetical protein
719	TGME49_210460	TGME49_210460	no				0	0	no					Nucleus / Soluble				0.5669	0.149	45.44	2	726	77562	6.89	-0.7447	0		60.248			0.29				hypothetical protein
720	TGME49_210470	TGME49_210470	no				0	0	no					Nucleus / Soluble				0.567	0.1535	49.54	7	643	72203	9.586	-0.0177	0		63.354			0.17				hypothetical protein
721	TGME49_210478	TGME49_210478	no				0	0	no					Cytoplasm / Soluble				0.6819	0.1501	48.72	10	2776	294549	7.914	0.2601	2	-0.96	65.682			-2.51				hypothetical protein
722	TGME49_210482	TGME49_210482	no				0	0	no		8.301			Nucleus / Soluble				0.7669	0.1247	41.47	3	621	65503	9.972	0.7466	1	-1.1	55.949			0.13				hypothetical protein
723	TGME49_210490	TGME49_210490	no				0	1	no					Nucleus / Soluble				0.6673	0.1807	42.05	3	924	101586	8.415	1.0137	4	0.89	51.243			-3.62				hypothetical protein
724	TGME49_210678	TGME49_210678	no				0	0	no					Plastid / Soluble				0.6618	0.2044	40.14	1	561	62661	4.603	-0.8861	2		58.719							OTU family cysteine protease
725	TGME49_210682	TGME49_210682	no				0	0	no					Nucleus / Soluble				1.2609	0.4618	34.37	3	59	6270	10.778	0.0682	2	-0.39	51.667			0.18				hypothetical protein
726	TGME49_210690	TGME49_210690	no				0	1	no				40S ribosome	Nucleus / Soluble				0.5469	0.2593	28.56	2	256	28956	11.095	2.7127	409	2.44	66.537		Mem-MS	-4.58	yes	yes	yes	ribosomal protein RPS6
727	TGME49_210700	TGME49_210700	no				0	0	no				nucleus - chromatin	Cytoplasm / Soluble				0.6444	0.1564		13	8642	926544	6.547	0.3324	14	0.83	58.51			-1.95	yes		yes	hypothetical protein
728	TGME49_210715	TGME49_210715	no				0	1	no					Extracellular / Soluble				0.7945	0.1811	38	3	75	8479	11.321	1.4232	6	0.99	48.684			1.08			yes	hypothetical protein
729	TGME49_210730	TGME49_210730	no				0	0	yes				mitochondrion - soluble	Plastid / Soluble				0.5745	0.1453	42.06	18	672	73067	7.321	1.4603	12	1.31	60.624			0.47	yes		yes	ATP-dependent hsl protease ATP-binding subunit hslU, putative
730	TGME49_210740	TGME49_210740	yes	SP	SP	SP	0	0	no					Extracellular / Soluble				0.5959	0.1642	39.67	3	237	25486	5.709	0.233	0	-1.15	51.681			0.94				hypothetical protein
731	TGME49_210750	TGME49_210750	no			TM	0	0	yes				mitochondrion - soluble	Plastid / Soluble				0.4966	0.1481	37.39	2	859	96119	7.201	0.8627	5	0.62	54.302			-4.38			yes	Ferredoxin-fold anticodon binding domain-containing protein
732	TGME49_210760	TGME49_210760	no				0	0	no					Cytoplasm / Soluble				0.584	0.1794	47.18	3	518	56710	5.222	1.3471	21	0.65	51.83			-1.47			yes	glutamine amidotransferase-related, putative
733	TGME49_210770	TGME49_210770	no	SP		SP	0	0	no					Mitochondrion / Membrane				0.8037	0.3389	50.98	12	324	36289	4.683	-0.2441	1	-0.19	47.385			0.53			yes	hypothetical protein
734	TGME49_210778	TGME49_210778	no				0	0	no				ER	Cytoplasm / Soluble				0.5628	0.1501	35.88	15	609	68797	6.633	1.4237	7	1.27	64.59			-2.78	yes		yes	hemimethylated DNA binding domain-containing protein
735	TGME49_210781	TGME49_210781	no				0	1	no				nucleolus	Cytoplasm / Soluble				0.6787	0.327	38.74	3	3602	372323	7.444	0.4472	5	1.24	64.89			-0.82			yes	ubiquitin carboxyl-terminal hydrolase
736	TGME49_210783	TGME49_210783	no				0	0	no					Extracellular / Soluble				0.3805	0.118	80	2	79	8463	8.049	0.5065	0		66.25			0.47				hypothetical protein
737	TGME49_210787	TGME49_210787	no				0	0	no					Cytoplasm / Soluble				0.476	0.1448	73.5	2	146	16035	7.884	1.0554	3	1.02	54.422			-1.99			yes	Erv1 / Alr family protein
738	TGME49_210790	TGME49_210790	no				1	1	no				mitochondrion - membranes	Plastid / Membrane				0.4225	0.1205	34.88	12	592	65064	9.724	1.4627	7	1.1	59.528		Mem-MS	-2.84		yes	yes	dihydroorotate dehydrogenase reveal, putative
739	TGME49_210800	TGME49_210800	no				0	0	no				cytosol	Cytoplasm / Soluble				0.639	0.2531	31.83	7	381	42547	5.219	1.3332	27	0.87	65.969			-2.78	yes		yes	activator of hsp90 ATPase, putative
740	TGME49_210810	TGME49_210810	no				0	0	yes				nucleolus	Mitochondrion / Soluble				0.561	0.168	36	5	107	11929	5.262	1.8056	28	1.23	55.556			-0.73			yes	hypothetical protein
741	TGME49_210815	TGME49_210815	no				0	0	no	6	8.929			Mitochondrion / Soluble				0.6926	0.1584	40.5	3	161	18002	9.395	0.7551	0		52.469			1.55				hypothetical protein
742	TGME49_210820	TGME49_210820	no				10	0	no				rhoptries 2	Cell membrane / Membrane				0.4853	0.1566	50.62	3	1062	113017	6.353	1.2458	14	1.26	68.485		Mem-MS	-2.68		yes	yes	hypothetical protein
743	TGME49_210830	TGME49_210830	no				0	0	yes				19S proteasome	Nucleus / Soluble				0.8587	0.4531	46.18	3	1015	112732	5.351	0.2253	2	0.79	61.811			-4.64			yes	RIO1 family protein
744	TGME49_210840	TGME49_210840	no				0	1	no				cytosol	Cytoplasm / Soluble				0.4344	0.1669	45.85	14	595	67019	6.194	1.4804	11	1.45	68.792			-4.95	yes		yes	arginyl-tRNA synthetase family protein
745	TGME49_210950	TGME49_210950	no				0	0	no					Nucleus / Soluble				0.5319	0.1831	27	4	782	84876	6.631	-0.7696	0	-0.68	61.686			0.69	yes		yes	oocyst wall protein
746	TGME49_210960	TGME49_210960	no				0	4	no				nucleus - chromatin	Nucleus / Soluble				0.2693	0.1563	58.67	8	351	39372	6.319	1.2781	2	1.42	65.057			-4.12	yes		yes	replication factor C subunit 4, putative
747	TGME49_210970	TGME49_210970	no				0	0	no					Mitochondrion / Membrane				0.7688	0.1885	28.57	1	199	22573	10.255	0.2253	0		60.5			0.66				hypothetical protein
748	TGME49_210975	TGME49_210975	no				0	0	no					Nucleus / Soluble				0.7022	0.2714	34.67	1	311	35297	11.253	0.9969	1	-0.39	55.449			-2.53			yes	hypothetical protein
749	TGME49_210980	TGME49_210980	no				0	0	no				nucleus - non-chromatin	Nucleus / Soluble				0.915	0.2816	50.45	9	554	64529	7.834	1.341	25	1.05	62.342			-5.1			yes	alternative splicing type 3 and, putative
750	TGME49_210990	TGME49_210990	no				0	0	no					Nucleus / Soluble				0.7003	0.2594	35.92	4	430	48802	5.231	-0.5086	0		57.773			-0.58			yes	hypothetical protein
751	TGME49_211000	TGME49_211000	no				0	0	no					Nucleus / Soluble				0.6143	0.2442	31.59	1	536	57783	6.133	-0.0088	0	-0.77	58.845			-1.22				hypothetical protein
752	TGME49_211010	TGME49_211010	no				0	0	no					Nucleus / Soluble				0.9924	0.4988	50.36	1	1812	204996	5.076	1.0314	11	0.8	59.901			-3.74			yes	hypothetical protein
753	TGME49_211015	TGME49_211015	no			TM	1	0	no					ER / Membrane				0.7158	0.1631	40.25	2	160	18133	9.881	1.9223	16	1.06	58.385			-1.05				hypothetical protein
754	TGME49_211020	TGME49_211020	no				0	0	no				nucleus - non-chromatin	Nucleus / Soluble				0.498	0.1835	26.9	7	268	28736	7.271	1.8946	31	1.83	59.851			-1.92	yes		yes	RNA recognition motif-containing protein
755	TGME49_211030	TGME49_211030	no				0	0	no				cytosol	Nucleus / Soluble				0.751	0.2473	32	5	191	22216	5.58	1.7287	15	1.7	71.354			1.01	yes	yes	yes	hypothetical protein
756	TGME49_211040	TGME49_211040	no				1	3	no				ER	ER / Membrane				0.4784	0.1974	33.33	4	99	10103	11.082	2.1914	40	2.31	66		Mem-MS	-4.37	yes	yes	yes	Sec61beta family protein
757	TGME49_211050	TGME49_211050	no				0	2	yes					Nucleus / Soluble				0.5346	0.2065	37.71	7	791	89915	9.456	0.5211	0		58.712			1.2			yes	ATPase, AAA family protein
758	TGME49_211060	TGME49_211060	no				0	0	no				mitochondrion - membranes	Mitochondrion / Membrane				0.6959	0.1325	107	1	106	11577	10.052				68.224			-3.31			yes	hypothetical protein
759	TGME49_211070	TGME49_211070	no				0	0	no					Mitochondrion / Soluble		S-157/0,003		0.5013	0.1589	37.2	1	185	20820	11.403				58.602			-2.04				hypothetical protein
760	TGME49_211080	TGME49_211080	no				0	2	no					Nucleus / Soluble				0.6775	0.1863	38.25	1	152	17142	10.092				57.516			1.63			yes	hypothetical protein
761	TGME49_211090	TGME49_211090	no				0	0	no				mitochondrion - soluble	Plastid / Soluble				0.4988	0.1296	31.65	7	632	68283	8.016	1.2317	39	0.87	65.087			-3.54	yes		yes	aminotransferase, class V superfamily protein
762	TGME49_211150	TGME49_211150	no				0	0	no				PM - peripheral 2	Cytoplasm / Soluble				0.65	0.1876	52.46	10	2517	270826	7.952	0.5798	10	0.86	65.21			-4.66			yes	hypothetical protein
763	TGME49_211220	TGME49_211220	no				0	0	no					Cytoplasm / Soluble				0.5471	0.1275	47.37	5	899	98136	8.66	0.7551	14	0.99	63.444			-4.66			yes	hypothetical protein
764	TGME49_211230	TGME49_211230	no				0	7	yes				nucleus - chromatin	Cytoplasm / Soluble				0.4191	0.155	55.71	8	389	43457	5.471	1.4482	28	1.31	65.385			-4.48			yes	eukaryotic initiation factor-2B, alpha subunit, putative
765	TGME49_211240	TGME49_211240	no			TM	1	0	no				ER	ER / Membrane				0.4609	0.1232	39.2	6	195	21158	8.703	1.3705	11	1.12	69.898			-1.76			yes	peptidyl-tRNA hydrolase, putative
766	TGME49_211250	TGME49_211250	no				0	0	yes				cytosol	Plastid / Soluble				0.5555	0.1119	34.5	6	275	28568	4.586	1.7981	64	1.65	62.681			0.46	yes		yes	hypothetical protein
767	TGME49_211260	TGME49_211260	no				0	0	no				rhoptries 1	Mitochondrion / Soluble				0.4403	0.1063	29.07	2	435	47826	9.295	2.2684	95	1.76	46.789		Mem-MS	0.68	yes	yes	yes	rhoptry kinase family protein ROP26 (incomplete catalytic triad)
768	TGME49_211270	TGME49_211270	no				1	0	no					Cell membrane / Membrane				0.6529	0.186	34.66	12	3916	414854	6.139	1.5479	91	0.35	63.058		Mem-MS	-2.93	yes	yes	yes	sushi domain (scr repeat) domain-containing protein
769	TGME49_211280	TGME49_211280	no				0	0	yes					Nucleus / Soluble				0.7243	0.228	33.52	2	971	106732	8.54	1.8077	4	0.05	48.148			-0.09				hypothetical protein
770	TGME49_211290	TGME49_211290	yes	SP	SP	SP	0	0	yes				rhoptries 1	Extracellular / Soluble				0.6836	0.1314	37.11	6	333	36588	9.122	2.6841	121	1.88	53.892			0.16	yes		yes	rhoptry protein ROP15
771	TGME49_211300	TGME49_211300	no				0	0	yes				mitochondrion - soluble	Mitochondrion / Soluble				0.6621	0.1413	46.75	2	373	39748	9.775	1.197	7	0.76	50.535			-0.5			yes	DUF74 family protein, putative
772	TGME49_211310	TGME49_211310	no				0	0	no					Cytoplasm / Soluble				0.671	0.2701	37.3	5	2834	304056	8.024	0.4786	6	0.53	56.543			-0.69	yes			hypothetical protein
773	TGME49_211320	TGME49_211320	no	SP	SP	SP	0	3	no					Extracellular / Soluble				-0.1822	0.6904	47.62	2	396	40538	4.213	-0.3872	1	-0.12	47.607			1.21			yes	hypothetical protein
774	TGME49_211330	TGME49_211330	no				0	0	no					Nucleus / Membrane				0.5291	0.1413	29.08	6	697	76288	8.317	0.4533	0	0.7	54.585			-2.88			yes	methionine aminopeptidase
775	TGME49_211340	TGME49_211340	no				0	0	no				nucleus - chromatin	Cytoplasm / Soluble				0.7115	0.2296	36.13	3	2239	239959	6.191	0.9628	19	0.82	53.125			-0.42	yes		yes	hypothetical protein
776	TGME49_211350	TGME49_211350	no			TM	4	0	no				PM - peripheral 2	Cell membrane / Membrane				0.6584	0.2318	44.13	10	1720	187922	5.853	0.9289	7	0.98	61.185			-2.4			yes	CBS domain-containing protein
777	TGME49_211360	TGME49_211360	no				0	2	yes					Cytoplasm / Soluble				0.688	0.2896	41.14	1	863	96500	6.314	1.031	0	-0.37	50.81			-0.12				hypothetical protein
778	TGME49_211370	TGME49_211370	no				0	2	no					Cytoplasm / Soluble				0.4551	0.1896	56.06	17	1008	112410	6.209	-0.8239	0		54.113			-0.57				tetratricopeptide repeat-containing protein
779	TGME49_211380	TGME49_211380	no				0	0	no					Cytoplasm / Soluble				0.3469	0.1213	60.71	8	424	46000	6.499				57.412			-0.2				hypothetical protein
780	TGME49_211385	TGME49_211385	no				0	0	no					Lysosome/Vacuole / Soluble				0.3872	0.2177	111.5	2	222	25716	6.097	0.0531	0	0.16	64.574			0.09				hypothetical protein
781	TGME49_211390	TGME49_211390	no				0	0	no				19S proteasome	Cytoplasm / Soluble				0.5264	0.1574	40.6	11	405	44045	5.501	0.6955	3	1.25	59.852			-3.04	yes		yes	hypothetical protein
782	TGME49_211400	TGME49_211400	no				0	0	no					Nucleus / Soluble				0.8087	0.4631	45	12	1079	120028	5.769	0.791	1	0.81	60.093			-5.04			yes	DEAD/DEAH box helicase domain-containing protein
783	TGME49_211410	TGME49_211410	no				0	0	yes				nucleus - non-chromatin	Nucleus / Soluble				0.5505	0.1622	46.81	14	748	80581	6.604	0.9269	3	1.07	65.02			-1.81	yes		yes	translation initiation factor sui1 protein
784	TGME49_211420	TGME49_211420	no				0	1	no				19S proteasome	Nucleus / Soluble				0.8406	0.249	34.4	6	171	20398	9.319	2.3395	103	2.04	65.116			-5.22	yes		yes	RNA recognition motif-containing protein
785	TGME49_211430	TGME49_211430	no				0	0	no					Nucleus / Soluble				0.533	0.2487	47.71	5	667	75877	5.132	0.0607	0		60.479			-0.17				leucine rich repeat-containing protein
786	TGME49_211440	TGME49_211440	no				0	0	no				apicoplast	Cytoplasm / Membrane				0.6576	0.1831	34	11	1665	182894	6.621	0.7528	6	1	60.024			-5.67			yes	hypothetical protein
787	TGME49_211450	TGME49_211450	no			TM	2	0	no					Cell membrane / Membrane				0.6858	0.1919	47.19	5	1509	164390	7.92	0.5478	2	0.6	56.49			-4.38				hypothetical protein
788	TGME49_211460	TGME49_211460	no				0	1	yes				dense granules	ER / Membrane				0.611	0.1914	40.96	2	982	105642	5.017	1.7049	51	1.64	50.458			0.25	yes		yes	hypothetical protein
789	TGME49_211470	TGME49_211470	no				0	0	no				nucleus - non-chromatin	Nucleus / Soluble				0.6146	0.2946	35	1	454	48309	10.314	1.3915	6	0.53	62.198			-5.11			yes	Fcf2 pre-rRNA processing protein
790	TGME49_211480	TGME49_211480	no			TM	1	6	no					Golgi apparatus / Membrane				0.5871	0.1971	42	13	1175	130745	9.174	1.3197	6	0.65	58.248			-3.46				GTP-binding protein engA, putative
791	TGME49_211600	TGME49_211600	no				0	0	yes					Nucleus / Soluble				0.8141	0.4904	42.61	4	2243	238702	8.431	0.5809	6	0.1	60.25			-0.24				hypothetical protein
792	TGME49_211610	TGME49_211610	no				0	0	no					Nucleus / Soluble				0.8028	0.2019	46.15	2	1245	135360	7.466	1.1556	14	0.77	55.056			-0.59			yes	hypothetical protein
793	TGME49_211630	TGME49_211630	no				0	0	no				Golgi	Cell membrane / Membrane				0.55	0.4066	53.5	3	213	23612	9.303	2.6955	428	1.72	45.794			1.07			yes	hypothetical protein
794	TGME49_211640	TGME49_211640	no			TM	5	1	no				PM - peripheral 2	Cell membrane / Membrane				0.6681	0.1654	44.37	4	2883	312791	7.316	0.8537	13	0.93	57.143			-1.46			yes	hypothetical protein
795	TGME49_211650	TGME49_211650	no				0	0	no					Nucleus / Soluble				0.5755	0.2597	39.67	5	832	90123	7.751	1.1535	16	0.78	53.181			-0.87				hypothetical protein
796	TGME49_211660	TGME49_211660	no				0	0	no					Golgi apparatus / Soluble				0.7303	0.3867	39.25	1	313	33302	8.785	0.8312	2	0.92	65.605			-0.62				hypothetical protein
797	TGME49_211670	TGME49_211670	no				0	0	no				nucleus - non-chromatin	Nucleus / Soluble				0.5925	0.6814	37.9	7	378	42217	9.684	1.5869	36	0.97	56.992			0.72			yes	S1 RNA binding domain-containing protein
798	TGME49_211675	TGME49_211675	no				0	9	no					Cytoplasm / Soluble				0.4349	0.2741	52.6	9	262	29604	5.865	0.1732	0		55.513			0.19				hypothetical protein
799	TGME49_211680	TGME49_211680	yes	SP	SP	SP	0	0	no				ER 2	ER / Soluble				0.4301	0.1948	36.31	3	471	52802	5.007	2.6018	265	2.66	74.364	SurfBiot	Mem-MS	-5.65	yes	yes	yes	protein disulfide isomerase
800	TGME49_211690	TGME49_211690	no				0	0	no				nucleus - chromatin	Plastid / Soluble				0.6092	0.146	36.64	29	1538	167149	8.812	1.1917	4	1.24	64.133			-5.05	yes		yes	AAA family protein
801	TGME49_211695	TGME49_211695	no				0	0	no				mitochondrion - membranes	Mitochondrion / Membrane				0.7407	0.2949	53.57	2	374	39791	8.471	1.194	10	0.1	56.533			-0.29			yes	hypothetical protein
802	TGME49_211700	TGME49_211700	no				0	0	no				nucleus - chromatin	Cytoplasm / Soluble				0.6312	0.1588	36.01	5	2520	273965	7.892	0.8698	9	0.94	61.008			-5.23			yes	hypothetical protein
803	TGME49_211710	TGME49_211710	no			TM	3	0	yes				ER	ER / Membrane				0.6577	0.1181	84.5	1	168	19036	7.364	2.1957	63	1.95	61.538	SurfBiot	Mem-MS	1.92	yes	yes	yes	TB2/DP1, HVA22 family protein
804	TGME49_211720	TGME49_211720	no				0	3	no				nucleus - chromatin	Nucleus / Soluble				0.7639	0.4451	38.57	3	1966	210721	5.176	1.039	50	1.43	52.872			-1.29			yes	AP2 domain transcription factor AP2IV-5
805	TGME49_211730	TGME49_211730	no				0	1	no					Cytoplasm / Soluble				0.7369	0.3523	44.35	10	1906	203938	5.853	0.5955	4	1.12	63.818			-1.91			yes	histone lysine methyltransferase SET8
806	TGME49_211850	TGME49_211850	no				0	2	yes				apical 2	Nucleus / Soluble				0.6025	0.2007	58	3	173	18450	7.437	1.815	52	1.42	53.448			0.8			yes	hypothetical protein
807	TGME49_211860	TGME49_211860	yes	SP	SP	SP	4	0	no					ER / Membrane				0.7153	0.1723	39.63	1	633	70136	5.86	1.179	37	1.02	47.792			0.48			yes	hypothetical protein
808	TGME49_211870	TGME49_211870	no		SP	TM	1	1	no				apicoplast	Nucleus / Membrane				0.5184	0.1067	32.31	3	516	56969	10.356	1.341	12	1.1	52.031			-4.57			yes	LSU ribosomal protein L18P, putative
809	TGME49_211880	TGME49_211880	no				0	3	no					Nucleus / Soluble				0.4615	0.1676	37.2	1	185	21067	10.997	1.1017	7	1.52	54.301			-1.65				hypothetical protein
810	TGME49_211890	TGME49_211890	no				0	2	yes				apicoplast	Cytoplasm / Soluble				0.73	0.1474		9	5232	572334	7.373	0.3945	11	0.77	51.71			0.28			yes	RAP domain-containing protein
811	TGME49_211910	TGME49_211910	no				0	0	no					Cytoplasm / Soluble				0.6075	0.1476	37	10	702	78098	6.185	0.4065	0		56.046			1.4				kinesin-related protein 3A, putative
812	TGME49_211920	TGME49_211920	no				0	0	yes					Peroxisome / Soluble				0.5464	0.1729	72.67	2	217	22843	7.848				66.514				yes			hypothetical protein
813	TGME49_212030	TGME49_212030	no				0	0	no					Peroxisome / Soluble				0.6156	0.1339	62.5	1	499	53164	4.986			-0.68	62			1.14	yes			hypothetical protein
814	TGME49_212045	TGME49_212045	no			TM	1	10	no					Cell membrane / Membrane				0.598	0.1367	41.2	2	617	68108	5.96	0.4829	1	-0.92	53.074			-0.11				hypothetical protein
815	TGME49_212060	TGME49_212060	no				0	0	yes					Cytoplasm / Soluble				0.6028	0.123	27.33	3	163	17820	6.742	-0.2147	0		51.829			0.76				hypothetical protein
816	TGME49_212075	TGME49_212075	no				0	0	no					Nucleus / Soluble				0.6317	0.3115	43.93	6	486	58975	7.423	0.1584	3	0.16	52.567			0.57				hypothetical protein
817	TGME49_212090	TGME49_212090	no				0	0	no				PM - peripheral 2	Nucleus / Soluble				0.7647	0.6865	48.69	1	632	70185	9.89	1.2826	10	1.04	64.455			-0.17			yes	hypothetical protein
818	TGME49_212100	TGME49_212100	no			TM	2	0	no				mitochondrion - membranes	Cell membrane / Membrane				0.7724	0.2146	45.13	8	1082	116493	6.671	0.734	8	0.39	61.219			-3.04			yes	ThiF family protein
819	TGME49_212110	TGME49_212110	no				0	0	no					Nucleus / Soluble				0.7671	0.1683	46.96	4	1079	118623	5.471	0.2788	2	0.23	58.241			-4.03			yes	histone lysine demethylase JMJD5
820	TGME49_212130	TGME49_212130	no				2	0	no				ER	Cell membrane / Membrane				0.6431	0.1291	45.23	14	994	109734	8.484	1.2548	18	1.25	67.136		Mem-MS	-0.5		yes	yes	phospholipase, patatin family protein
821	TGME49_212140	TGME49_212140	no				0	0	no					Nucleus / Soluble				0.7695	0.4642	42.19	8	1771	193094	7.885	0.5729	2	0.93	62.359			-0.1			yes	hypothetical protein
822	TGME49_212145	TGME49_212145	no				0	0	no	7	9.479			Mitochondrion / Membrane				0.5687	0.1402	27.8	2	138	15230	10.366	0.9206	0	-0.08	55.396			-0.78				hypothetical protein
823	TGME49_212150	TGME49_212150	no				0	0	no				nucleus - chromatin	Cytoplasm / Soluble				0.5584	0.1779	53.59	16	1178	128596	5.587	1.3193	9	0.89	63.783			-4.24	yes		yes	hypothetical protein
824	TGME49_212160	TGME49_212160	no		lTP	TM	0	0	no					ER / Membrane				0.5562	0.1567	32.86	1	229	26100	9.569	1.8161	14	0.69	58.261			1.82				hypothetical protein
825	TGME49_212170	TGME49_212170	no				0	0	yes					Nucleus / Soluble				0.7264	0.311	38.53	2	1232	133218	9.595	0.6085	5	0.52	56.934			-3.97				GIY-YIG catalytic domain-containing protein
826	TGME49_212180	TGME49_212180	no			TM	0	0	no					Cytoplasm / Soluble				0.448	0.1566	39.33	1	353	39454	9.378	0.7324	1	-0.77	53.672			0.32				hypothetical protein
827	TGME49_212190	TGME49_212190	no				0	0	no					Nucleus / Soluble				0.6296	0.1578	34.42	3	653	71952	7.852	1.4482	39	1.06	59.48			-0.2				RNA recognition motif-containing protein
828	TGME49_212200	TGME49_212200	no			TM	8	0	no					Cell membrane / Membrane				0.5272	0.1207	103.5	7	413	44192	7.801	1.4171	23	0.54	60.386			1.09				hypothetical protein
829	TGME49_212210	TGME49_212210	no				0	7	no			7.385	cytosol	Cytoplasm / Soluble				0.5178	0.2781	56.2	3	280	28897	3.935	1.92	24	1.65	48.043			0.31	yes		yes	hypothetical protein
830	TGME49_212220	TGME49_212220	no				0	0	no				nucleus - non-chromatin	Nucleus / Soluble				0.7815	0.6028	39.28	1	981	107977	6.899	1.2574	18	1.54	59.063			-4.91	yes	yes	yes	hypothetical protein
831	TGME49_212240	TGME49_212240	no				0	0	no					Cytoplasm / Soluble				0.5022	0.2228	34.62	4	449	50052	4.562	0.9154	1	0.17	58.889			1.12	yes		yes	beta-1 tubulin, putative
832	TGME49_212250	TGME49_212250	no				0	0	no				nucleus - non-chromatin	Cytoplasm / Soluble				0.4763	0.1375	64	5	767	86945	6.469	1.9046	33	1.57	70.833			-0.26	yes		yes	XPG N-terminal domain-containing protein
833	TGME49_212260	TGME49_212260	no				0	0	no				nucleus - non-chromatin	Cytoplasm / Soluble				0.6183	0.1694	39.11	6	351	37895	6.528	1.6149	26	1.43	61.648			-4.5	yes		yes	Sjogren's syndrome/scleroderma autoantigen 1 (Autoantigen p27) protein
834	TGME49_212270	TGME49_212270	no			TM	0	0	no				micronemes	Cell membrane / Membrane			S-351/0,353	0.4743	0.1507	37.1	4	370	40843	6.019	2.9951	488	2.19	54.447			-3.05	yes		yes	hypothetical protein
835	TGME49_212275	TGME49_212275	no				0	0	no					Cell membrane / Membrane				0.3827	0.1492	40.67	4	243	26745	5.961	1.619	5		53.279			1.46	yes			hypothetical protein
836	TGME49_212280	TGME49_212280	yes				0	0	no					Cell membrane / Membrane				0.7312	0.1202	38.5	1	230	25230	8.352	1.4661	11	-0.38	52.381			0.69				hypothetical protein
837	TGME49_212290	TGME49_212290	no				0	0	no				40S ribosome	Nucleus / Soluble				0.7506	0.1128	44.86	3	313	34993	8.519	2.5108	250	2.24	61.783			-4.49	yes		yes	ribosomal protein RPS19
838	TGME49_212300	TGME49_212300	no			TM	1	1	no				dense granules	Golgi apparatus / Membrane				0.552	0.16	29.74	8	683	75643	6.21	2.2769	180	1.82	59.503	SurfBiot	Mem-MS	0.69	yes	yes	yes	hypothetical protein
839	TGME49_212310	TGME49_212310	no			TM	3	12	no				PM - integral	Lysosome/Vacuole / Membrane				0.6441	0.124	52.67	6	157	16779	9.561	2.2762	62	2.06	57.595		Mem-MS	-4.29	yes	yes	yes	vacuolar ATP synthetase
840	TGME49_212410	TGME49_212410	yes	SP	SP	SP	1	0	no				dense granules	Cell membrane / Membrane				0.3299	0.977	94.13	1	752	80091	3.818	0.1959	0	1.1	57.238						yes	dense granule protein GRA11
841	TGME49_212420	TGME49_212420	no				0	0	yes					Cytoplasm / Soluble				0.5535	0.1668	62	1	185	20181	7.232	-0.3665	0		58.602							hypothetical protein
842	TGME49_212710	TGME49_212710	no		mTP		0	0	no					Plastid / Soluble				0.5174	0.1365	35.63	8	569	62944	6.691	0	1		54.13				yes			phenylalanine-4-hydroxylase
843	TGME49_212725	TGME49_212725	no				0	0	no				mitochondrion - soluble	Nucleus / Soluble				0.6224	0.3409	36.83	5	220	25850	8.313	1.5274	5	0.98	63.348						yes	hypothetical protein
844	TGME49_212735	TGME49_212735	no				10	0	yes					Cell membrane / Membrane			S-990/0,337	0.6937	0.1972	53.74	2	1020	109467	6.706	0.6794	0	0.84	53.379							hypothetical protein
845	TGME49_212740	TGME49_212740	no	mTP	mTP		0	0	no					Mitochondrion / Soluble				0.5202	0.1303	35.38	8	565	62396	6.605	-0.6778	0		54.594			1.4	yes			aromatic amino acid hydrolase AAH2
846	TGME49_212760	TGME49_212760	no				0	0	yes					Mitochondrion / Soluble				0.3955	0.3321	24.67	1	73	8088	8.051	1.3251	15	1.14	56.757			-1.42			yes	hypothetical protein
847	TGME49_212770	TGME49_212770	no				0	0	no					Cytoplasm / Soluble				0.6466	0.2197	32.45	8	940	99778	6.31	1.8809	2	1.91	56.429			-1.8			yes	hypothetical protein
848	TGME49_212775	TGME49_212775	no				0	1	yes					Cytoplasm / Soluble				0.448	0.1766	25.83	2	154	16710	7.774	0.6571	0		56.129			1.52				hypothetical protein
849	TGME49_212780	TGME49_212780	no				0	0	no					Cytoplasm / Soluble				0.7682	0.3888	41.7	7	2334	253910	5.174	0.9042	3	0.94	55.675			-5.33			yes	hypothetical protein
850	TGME49_212800	TGME49_212800	no				0	0	no					Cytoplasm / Soluble				0.605	0.2638	32	2	671	73068	8.725	0.7825	5	1.16	63.542			-4.6			yes	hypothetical protein
851	TGME49_212810	TGME49_212810	no				0	4	no					Cytoplasm / Soluble				0.751	0.5364		4	5081	550232	9.094	-0.2076	0	-0.82	50.295			-1.04				hypothetical protein
852	TGME49_212820	TGME49_212820	no				0	0	no				nucleus - chromatin	Cytoplasm / Soluble				0.7757	0.3195	52.68	7	1158	119003	5.061	1.0314	7	1.42	65.229			-3.09	yes		yes	ubiquitin family protein
853	TGME49_212830	TGME49_212830	no			TM	0	4	no					Mitochondrion / Soluble				0.4124	0.1477	40.25	1	160	17936	11.553	0.2856	0		55.28							expressed protein JLP1
854	TGME49_212840	TGME49_212840	no				0	0	no				nucleolus	Nucleus / Soluble				0.6961	0.1583	42.07	9	588	64549	5.253	1.2052	13	1.04	59.932			-4.75			yes	HIT zinc finger protein
855	TGME49_212850	TGME49_212850	yes	SP	SP	TM	0	1	yes					Extracellular / Soluble				0.7681	0.3015	57.25	4	457	48319	5.529	1.6142	23	1.44	63.755			0.04				hypothetical protein
856	TGME49_212860	TGME49_212860	no				0	0	no				19S proteasome	Nucleus / Soluble				1.1668	0.1648	41.21	1	972	107699	10.575	0.5353	6	0.24	68.345			-1.86			yes	hypothetical protein
857	TGME49_212880	TGME49_212880	no				0	3	no				nucleolus	Cytoplasm / Soluble				0.6887	0.3857		17	6668	761953	5.256	0.433	17	0.92	68.106			-3.53			yes	surface antigen repeat-containing protein
858	TGME49_212900	TGME49_212900	no				0	0	yes	8				Cytoplasm / Soluble				0.6115	0.2452	32.11	2	1155	124176	9.72	1.6984	53	1.45	54.844			0.79			yes	hypothetical protein
859	TGME49_212910	TGME49_212910	no			TM	8	0	no					Golgi apparatus / Membrane				0.5815	0.1192	132	12	263	29359	7.834	1.2378	1	-0.31	55.682			1.85				rhomboid protease ROM3
860	TGME49_212920	TGME49_212920	no				0	0	no				mitochondrion - soluble	Plastid / Soluble				0.4177	0.1588	28.43	4	198	22701	7.612	1.5329	35	1.29	55.276			-0.11			yes	hypothetical protein
861	TGME49_212930	TGME49_212930	no		cTP		0	0	no				mitochondrion - soluble	Plastid / Soluble				0.5301	0.1574	41.22	4	370	40510	5.448	1.1294	6	1.2	54.178			-1.03	yes		yes	NifU family domain-containing protein
862	TGME49_212937	TGME49_212937	no				0	0	no					Cytoplasm / Soluble				0.5599	0.1443	55	3	109	12358	10.541	0.3385	0		55.455			0.79				hypothetical protein
863	TGME49_212940	TGME49_212940	no				0	0	no					Nucleus / Soluble				0.7	0.2223	37.03	12	1406	153409	6.035	0.4955	7	0.61	62.829			-3.66			yes	hypothetical protein
864	TGME49_212950	TGME49_212950	no				0	0	no				nucleolus	Cytoplasm / Soluble				0.3212	0.1576	93	5	185	21033	6.484	1.2711	4	1.03	67.204			-4.24	yes		yes	ADP-ribosylation factor family protein 2, putative
865	TGME49_212955	TGME49_212955	no				0	0	no					Nucleus / Soluble				0.4044	0.1391	39.5	2	157	17668	9.394	1.5377	8	0.37	54.43			-4.6			yes	hypothetical protein
866	TGME49_212960	TGME49_212960	no				0	0	no				nucleus - non-chromatin	Nucleus / Soluble				0.7627	0.3923	52.25	6	417	47540	7.324	1.4978	28	1.11	67.703			-4.87	yes		yes	hypothetical protein
867	TGME49_212970	TGME49_212970	no				0	0	yes					Nucleus / Soluble				0.5582	0.1547	49.38	12	1431	158833	9.028	0.248	1	-0.09	57.193			-0.09				protein kinase (incomplete catalytic triad)
868	TGME49_212980	TGME49_212980	no				1	0	no				ER	Cell membrane / Membrane				0.5612	0.1541	37.68	2	715	75775	6.823	1.9933	64	1.74	66.341			-2.64			yes	hypothetical protein
869	TGME49_212990	TGME49_212990	no				10	0	no				Golgi	Cell membrane / Membrane				0.6493	0.1114	59.17	11	1064	113735	8.2	1.4661	35	1.09	65.07			-0.35			yes	hypothetical protein
870	TGME49_213000	TGME49_213000	no				0	0	no				nucleus - chromatin	Cytoplasm / Soluble				0.552	0.1441	37.3	14	372	41233	8.222	1.2428	7	1.53	68.633			-3.59	yes		yes	replication factor C, subunit 5, putative
871	TGME49_213010	TGME49_213010	yes	SP	SP	TM	0	1	no				apicoplast	Golgi apparatus / Membrane				0.6332	0.1901	47.14	13	1036	114884	7.348	0.8965	3	1.02	62.97		Mem-MS	-4.45	yes	yes	yes	hypothetical protein
872	TGME49_213020	TGME49_213020	no				0	0	no					Nucleus / Soluble				0.6786	0.3885	44.84	3	1434	152685	5.06	0.7412	15	0.55	61.812			-1.31				hypothetical protein
873	TGME49_213030	TGME49_213030	no				0	0	no				cytosol	Cytoplasm / Soluble				0.7981	0.4653	40.5	2	323	35156	4.441	1.5747	40	1.66	70.37			-1.04	yes		yes	hypothetical protein
874	TGME49_213040	TGME49_213040	no				0	2	no				nucleus - chromatin	Nucleus / Soluble				0.8022	0.5719	41.5	7	1825	197072	8.969	0.938	4	0.91	64.02			-4.77			yes	hypothetical protein
875	TGME49_213050	TGME49_213050	no			TM	0	0	no				PM - peripheral 2	ER / Membrane				0.4517	0.1657	32.17	2	192	21191	10.503	2.6824	342	1.83	48.187			1.55			yes	hypothetical protein
876	TGME49_213060	TGME49_213060	no				0	0	no				nucleolus	Cytoplasm / Soluble				0.6397	0.2008	39.08	9	3086	328240	6.622	0.8195	16	1	71.072			-0.99			yes	WD domain, G-beta repeat-containing protein
877	TGME49_213065	TGME49_213065	no				0	5	no					Mitochondrion / Membrane				0.207	0.1867	91	2	90	10276	12.322	1.0141	17	0.45	50.549			0.51				hypothetical protein
878	TGME49_213067	TGME49_213067	yes	SP	SP	SP	1	0	yes				dense granules	Golgi apparatus / Membrane				0.6332	0.2382	56.63	1	452	50138	9.575	1.7004	69	1.31	53.201			-0.21	yes	yes	yes	hypothetical protein
879	TGME49_213069	TGME49_213069	no				0	4	no				nucleolus	Cytoplasm / Soluble				0.5365	0.2141	55.5	1	110	12733	4.608	1.5619	14	1.19	68.468			-3.13			yes	hypothetical protein
880	TGME49_213072	TGME49_213072	no				0	0	no				nucleus - chromatin	Nucleus / Soluble				0.667	0.1534	49.86	21	1046	114854	9.614	1.2984	27	1.1	64.47			-3.23	yes		yes	Sec1 family protein
881	TGME49_213100	TGME49_213100	no			TM	1	0	no					ER / Membrane				0.5773	0.1268	51.89	3	466	51620	10.122	0.5944	0	0.28	55.889			-4.12			yes	hypothetical protein
882	TGME49_213115	TGME49_213115	no				0	0	yes					Cytoplasm / Membrane				0.6957	0.1392	40.89	8	735	77621	9.485	0.7059	1	0.39	52.989			-4.37				hypothetical protein
883	TGME49_213240	TGME49_213240	no			TM	1	1	no				apicoplast	Plastid / Membrane				0.5962	0.2961	31.99	2	788	82627	10.108	-0.2441	0	0.36	51.204			-5.36			yes	hypothetical protein
884	TGME49_213255	TGME49_213255	no				0	1	no					Nucleus / Soluble				0.7792	0.5255	38.96	11	3233	351963	7.182	0.3404	3	-0.59	55.349			-1.29				hypothetical protein
885	TGME49_213280	TGME49_213280	yes	SP	SP	SP	0	0	no				PM - peripheral 1	Cell membrane / Soluble	162	S-167/0,001	S-167/0,437	0.4994	0.1364	38.4	1	191	20791	6.173	2.7813	487	2.22	55.208			2.11	yes	yes	yes	SAG-related sequence SRS25
886	TGME49_213290	TGME49_213290	no				0	0	yes					Nucleus / Soluble				0.4654	0.156	32.94	1	559	61179	7.02	1.5624	0		52.143			-1.69				hypothetical protein
887	TGME49_213300	TGME49_213300	no				0	0	no				nucleus - non-chromatin	Nucleus / Soluble				0.6068	0.14	41.56	6	4986	538704	6.014	-0.0969	0	0.73	64.227			-5.04			yes	hypothetical protein
888	TGME49_213310	TGME49_213310	no			TM	2	1	no				mitochondrion - soluble	Extracellular / Soluble				0.724	0.1928	47.18	3	1603	170252	10.172	0.433	6	0.96	60.224			-2.26			yes	hypothetical protein
889	TGME49_213325	TGME49_213325	no				2	0	no					Cytoplasm / Soluble				0.7637	0.2588	39.14	10	2700	290878	8.425	0.5302	9	0.32	56.461			-2.61			yes	TBC domain-containing protein
890	TGME49_213340	TGME49_213340	no				0	0	no					Peroxisome / Soluble				0.4346	0.1471	38.4	8	959	106682	6.078	-0.0969	0	-1.4	57.708	SurfBiot		0.37	yes	yes	yes	GMC oxidoreductase
891	TGME49_213350	TGME49_213350	no				0	0	no				40S ribosome	Cytoplasm / Soluble				0.5214	0.1753	50.33	3	150	17157	10.48	2.7648	256	2.57	72.848	SurfBiot		-5.34	yes	yes	yes	ribosomal protein RPS15
892	TGME49_213360	TGME49_213360	no				0	0	yes					Mitochondrion / Soluble				0.3814	0.1258	330	5	329	36148	8.237	0.7738	0	-0.85	59.697			0.07				leucine rich repeat-containing protein
893	TGME49_213370	TGME49_213370	no				0	0	no					Cytoplasm / Soluble				0.7063	0.3214	39.04	1	2849	299033	8.628	0.4183	14	0.88	67.544			-2.79			yes	formin FRM3
894	TGME49_213380	TGME49_213380	no				0	0	no					Nucleus / Soluble				0.569	0.2777	41.33	1	247	26947	9.347	-1.0458	0	-0.96	57.661			-0.03				hypothetical protein
895	TGME49_213388	TGME49_213388	no				0	0	no				dense granules	Cytoplasm / Soluble				0.5949	0.3025	34.44	2	1342	145547	7.93	0.6201	8	0.2	59.717		Mem-MS	-2.52		yes	yes	hypothetical protein
896	TGME49_213392	TGME49_213392	no				0	4	no				nucleus - chromatin	Cytoplasm / Soluble				0.6507	0.171	33.09	12	2315	253281	4.771	1.033	26	1.49	65.63		Mem-MS	-5.02	yes	yes	yes	surface antigen repeat-containing protein
897	TGME49_213400	TGME49_213400	no				0	0	no					Nucleus / Soluble				0.6686	0.1724	34.29	5	479	51275	8.685	1.2084	10	0.99	60.208			-0.94			yes	zinc finger (CCCH type) motif-containing protein
898	TGME49_213410	TGME49_213410	no				0	0	no				nucleus - non-chromatin	Cytoplasm / Soluble				0.8827	0.2967	29.33	3	87	10069	4.778	1.9427	39	1.48	67.045			-4.69	yes		yes	small nuclear ribonucleoprotein f (snrnp-f), putative
899	TGME49_213415	TGME49_213415	no				0	0	no					Mitochondrion / Membrane				0.5477	0.1739	40.33	2	120	12986	10.167	1.0457	8		50.413			0.29				hypothetical protein
900	TGME49_213420	TGME49_213420	no				0	0	no				mitochondrion - soluble	Plastid / Soluble				0.5635	0.1248	42	11	713	78562	8.571	1.0766	6	0.96	59.384			-4.73			yes	RAP domain-containing protein
901	TGME49_213430	TGME49_213430	no				0	0	no					Nucleus / Membrane				0.5434	0.2291	40.75	2	325	35188	6.918	-0.3872	0		51.534		Mem-MS	0.36		yes	yes	hypothetical protein
902	TGME49_213445	TGME49_213445	no				0	4	no					Cytoplasm / Soluble				0.6649	0.1703	45.04	14	1080	116957	4.591	0.842	9	1.41	51.341			1.11				hypothetical protein
903	TGME49_213460	TGME49_213460	no				0	0	no					Nucleus / Soluble				0.6467	0.2012	49.87	19	1545	166075	4.45	0.4955	6	-0.44	52.587			0.53				hypothetical protein
904	TGME49_213480	TGME49_213480	no				0	0	no					Cytoplasm / Soluble				0.7059	0.1495	45.33	19	1087	119881	5.433	0.4683	2	-0.29	49.724			-0.06				hypothetical protein
905	TGME49_213490	TGME49_213490	no				1	0	no				mitochondrion - soluble	Mitochondrion / Membrane				0.4837	0.1549	35.56	4	319	35185	9.108	1.414	12	1.01	52.188			-2.6			yes	hypothetical protein
906	TGME49_213520	TGME49_213520	yes	SP	SP	TM	1	0	no				apicoplast	Lysosome/Vacuole / Soluble				0.4945	0.1147	34.33	9	514	55117	6.45	1.5523	25	1.18	55.34			1.43	yes		yes	peptidase M20D, amidohydrolase
907	TGME49_213530	TGME49_213530	no				0	4	no					Nucleus / Soluble				0.6257	0.2106	55.55	10	1110	122365	5.237	-0.1308	3	-0.85	53.645			0.57	yes		yes	hypothetical protein
908	TGME49_213550	TGME49_213550	no			TM	4	0	no				PM - peripheral 2	Cell membrane / Membrane				0.7624	0.1758	43.97	14	1362	146326	6.193	1.1945	19	0.83	62.216		Mem-MS	-0.5		yes	yes	DHHC zinc finger domain-containing protein
909	TGME49_213560	TGME49_213560	no				0	0	no					Nucleus / Soluble				0.748	0.3973	34.36	1	755	84314	8.805	0.415	1	-0.8	49.471			-0.77				hypothetical protein
910	TGME49_213570	TGME49_213570	no				4	0	no					Plastid / Membrane				0.6337	0.1031	41.57	3	290	31080	8.237	2.1498	65	1.39	59.794			-2.3			yes	hypothetical protein
911	TGME49_213580	TGME49_213580	no				0	0	no					Extracellular / Soluble				0.8409	0.1883	115	3	114	12843	7.584	2.7389	254	2.35	51.304			0.52				hypothetical protein
912	TGME49_213590	TGME49_213590	no				0	0	no					Mitochondrion / Soluble				0.8054	0.1441	35.33	2	211	23428	11.429	1.8898	63	1.47	54.717			-0.02				hypothetical protein
913	TGME49_213600	TGME49_213600	no				0	0	yes					Mitochondrion / Soluble				0.5601	0.1181	38.11	7	685	75684	9.343	1.2925	7	0.86	58.601			-2.51			yes	hypothetical protein
914	TGME49_213610	TGME49_213610	no				1	0	no				mitochondrion - membranes	Cell membrane / Membrane				0.7856	0.2575	36.29	5	1015	111474	4.605	1.6738	63	1.53	53.839		Mem-MS	1.8		yes	yes	hypothetical protein
915	TGME49_213620	TGME49_213620	no				0	3	no					Cytoplasm / Soluble				0.6604	0.1496	44.6	2	1917	211217	7.204	0.9917	10	0.71	59.176			0.09			yes	ABC1 family protein
916	TGME49_213635	TGME49_213635	no				0	0	no					Cytoplasm / Soluble				0.6741	0.384	36.28	1	3010	325490	7.404	1.3698	2	-0.01	49.02			-0.77				hypothetical protein
917	TGME49_213650	TGME49_213650	no				0	0	no				nucleus - chromatin	Cytoplasm / Soluble				0.6113	0.1471	57.5	2	344	38281	4.203	1.4744	20	1.14	52.754			-2.19			yes	ATP-binding domain 1 family protein
918	TGME49_213660	TGME49_213660	no				0	0	no					Nucleus / Soluble				0.5705	0.2023	30.55	5	1221	130030	5.583	1.574	76	1.54	52.373		Mem-MS	0.32		yes	yes	zinc finger (CCCH type) motif-containing protein
919	TGME49_213670	TGME49_213670	no		lTP		1	8	no				mitochondrion - membranes	Plastid / Membrane				0.542	0.1249	60.85	9	790	85193	8.047	1.6069	15	1.14	59.671		Mem-MS	-3.88	yes	yes	yes	hypothetical protein
920	TGME49_213680	TGME49_213680	no				0	0	yes				19S proteasome	Peroxisome / Soluble				0.4649	0.1215	30.71	13	521	57156	6.79	1.2529	9	0.77	58.812			1.13	yes		yes	MmgE/PrpD family protein
921	TGME49_213690	TGME49_213690	no				0	0	no				nucleus - non-chromatin	Cytoplasm / Soluble				0.5388	0.1712	43	2	128	13938	5.152	1.5147	17	0.99	64.341			-4.21			yes	ring box protein 1 family protein
922	TGME49_213700	TGME49_213700	no				0	2	no					Cytoplasm / Soluble				0.5633	0.2051	44.74	1	849	95392	8.085	0.4886	0	-0.34	53.059			0.08			yes	hypothetical protein
923	TGME49_213710	TGME49_213710	no				0	0	yes					Nucleus / Soluble				0.6492	0.1687	35.42	7	672	74000	5.811	1.0398	17	1.11	63.744			-0.32			yes	WD domain, G-beta repeat-containing protein
924	TGME49_213720	TGME49_213720	no				0	0	no					Cytoplasm / Soluble				0.498	0.2219	44.5	21	800	92508	5.836	-0.1135	1	-0.41	54.557			-0.34				hypothetical protein
925	TGME49_213730	TGME49_213730	no				0	0	no				nucleus - non-chromatin	Mitochondrion / Membrane				0.3865	0.1204	47.22	1	424	46400	8.041	1.5616	51	1.58	68			0.22	yes	yes	yes	lanthionine synthetase C family protein
926	TGME49_213740	TGME49_213740	no				0	5	no				nucleus - chromatin	Cytoplasm / Soluble				0.5644	0.1286	42.15	14	842	91858	6.118	1.017	27	0.91	66.192			0.41			yes	hypothetical protein
927	TGME49_213746	TGME49_213746	no			TM	3	0	no					Cell membrane / Membrane				0.7009	0.1586	56.75	3	226	25138	7.227	1.4526	15	0.83	65.198			-0.72			yes	hypothetical protein
928	TGME49_213748	TGME49_213748	no				0	0	no					Mitochondrion / Membrane				0.4875	0.1031	37.67	1	225	24891	10.434	0.8899	7	0.03	52.655			2.08				hypothetical protein
929	TGME49_213752	TGME49_213752	no				0	0	no					Cytoplasm / Soluble				0.7784	0.2839	43.7	3	1441	156894	5.523	0.2648	1	0.39	57.906			0.2			yes	herpesviridae ul52/ul70 dna primase
930	TGME49_213760	TGME49_213760	no				0	0	no					Nucleus / Soluble				0.5786	0.1681	39.18	2	430	47506	5.901	0.1206	1	-0.48	54.292			-0.07			yes	hypothetical protein
931	TGME49_213770	TGME49_213770	no				0	0	no				nucleus - non-chromatin	Nucleus / Soluble				0.5272	0.1924	57.48	14	1206	135032	5.655	1.1274	8	1.17	67.026			-5.24	yes		yes	Superkiller viralicidic activity 2 family 2, putative
932	TGME49_213780	TGME49_213780	no				0	2	no					Plastid / Soluble				0.5681	0.1617	52.67	10	631	68615	9.241	0.301	0	0.5	52.057			-2.92				radical SAM domain-containing protein
933	TGME49_213790	TGME49_213790	no				2	1	no				ER	Cell membrane / Membrane				0.5908	0.1858	50.34	17	1761	190491	9.127	0.9886	12	0.78	59.308			-1.96	yes		yes	hypothetical protein
934	TGME49_213800	TGME49_213800	no				0	0	no				cytosol	Cytoplasm / Soluble				0.383	0.2113	29.67	5	177	19995	4.504	1.8462	22	1.57	74.157			-3.62	yes		yes	protein phosphatase 2b regulatory subunit, putative
935	TGME49_213810	TGME49_213810	no				0	1	yes	2.961				Plastid / Soluble				0.5721	0.1964	36.07	1	504	53010	9.577	1.2627	16	1.06	59.604			-4.52				iron-sulfur cluster protein ISCA
936	TGME49_213820	TGME49_213820	no				0	0	no					Nucleus / Soluble				0.6474	0.4603	32.67	1	881	94731	9.306	1.0878	7	1.05	55.329			0.53			yes	hypothetical protein
937	TGME49_213830	TGME49_213830	no				0	0	no				cytosol	Cytoplasm / Soluble				0.5515	0.1425	26.33	5	157	17890	6.231	1.6574	16	1.39	65.19			0.1	yes		yes	Ufm1-conjugating enzyme 1, putative
938	TGME49_213840	TGME49_213840	no				4	0	no					Cell membrane / Membrane				0.6451	0.1147	50.63	7	404	45351	9.146	0.6085	0		61.728			-0.18				hypothetical protein
939	TGME49_213850	TGME49_213850	no				2	11	no					Peroxisome / Membrane				0.5829	0.1898	37.44	4	336	37390	8.266	1.0318	3	-0.8	47.774			-0.92	yes			MORN repeat-containing protein
940	TGME49_213860	TGME49_213860	no				0	0	no					Cytoplasm / Soluble				0.6667	0.1717	30.67	7	275	30952	8.477	0.2878	0		60.145			0.91				hypothetical protein
941	TGME49_213870	TGME49_213870	no				0	1	no				cytosol	Cytoplasm / Soluble				0.6253	0.1683	36.97	13	1071	117178	4.893	1.4183	21	1.24	63.34			-4.83	yes		yes	UBA/TS-N domain-containing protein
942	TGME49_213880	TGME49_213880	no				0	0	no					Cytoplasm / Soluble				0.626	0.1635	48.75	1	194	21330	4.45	1.5588	25	0.82	64.615			0.76				hypothetical protein
943	TGME49_213885	TGME49_213885	no				0	0	no	5	12.012			Nucleus / Soluble				0.6023	0.1967	32.71	3	228	26561	10.996	0.9576	5	0.39	57.642			-0.14				hypothetical protein
944	TGME49_213890	TGME49_213890	no				0	0	yes				nucleus - chromatin	Nucleus / Soluble				0.6011	0.2263	56.35	10	1126	118161	9.25	0.9708	9	1.04	70.275			-2.72			yes	Myb family DNA-binding domain-containing protein
945	TGME49_213900	TGME49_213900	no				0	0	no				nucleus - chromatin	Nucleus / Soluble				0.7608	0.3609	52.55	8	1155	122605	6.472	1.2709	33	1.17	61.159			-5.48	yes	yes	yes	regulator of chromosome condensation RCC1
946	TGME49_213910	TGME49_213910	no			TM	2	11	no				ER	ER / Membrane				0.5011	0.1148	31.08	4	403	43685	9.83	1.1186	21	1.15	71.782		Mem-MS	-3.24	yes	yes	yes	hypothetical protein
947	TGME49_213920	TGME49_213920	no				0	1	no					Cytoplasm / Soluble				0.7001	0.7421	37.19	11	1152	126229	6.808	1.1951	4	1.17	60.364			-1.99			yes	hypothetical protein
948	TGME49_213930	TGME49_213930	no				0	12	no					Nucleus / Soluble				0.6656	0.1172	45.73	7	502	55017	7.932	1.2865	7	0.87	63.221			-3.56			yes	3' exoribonuclease family, domain 1 domain-containing protein
949	TGME49_213940	TGME49_213940	no				0	1	no				mitochondrion - soluble	Mitochondrion / Soluble				0.484	0.1944	37.5	4	149	14897	8.937	2.679	310	2.53	66			-2.16			yes	CHCH domain-containing protein
950	TGME49_213950	TGME49_213950	no				8	0	no					Cell membrane / Membrane				0.5777	0.1329	51.5	1	720	77536	5.083	1.0457	20	0.58	66.297			-3.91			yes	hypothetical protein
951	TGME49_213960	TGME49_213960	no				0	0	no					Mitochondrion / Soluble				0.5862	0.1305	87.5	1	174	19294	9.922	-1.3979	0		64			-1				hypothetical protein
952	TGME49_213970	TGME49_213970	no				0	0	no	6	12.942			Mitochondrion / Soluble				0.3395	0.1282	44.11	7	396	45253	9.594	1.5848	22	1.22	61.965			-4.41				ribosomal RNA small subunit methyltransferase B, putative
953	TGME49_214070	TGME49_214070	no				0	3	no					Cytoplasm / Soluble				0.7815	0.1207	49	1	146	15455	8.882	1.2383	0	-0.39	54.422			2.61				hypothetical protein
954	TGME49_214080	TGME49_214080	yes	SP	SP	SP	1	0	no				rhoptries 1	Extracellular / Soluble				0.6239	0.1756	61	1	243	26789	9.78	2.527	87	2.14	54.098			1.56	yes	yes	yes	toxofilin
955	TGME49_214090	TGME49_214090	no				0	0	no				nucleus - non-chromatin	Cytoplasm / Soluble				0.7214	0.1745	41.33	14	1859	203484	5.613	1.3491	35	1.46	67.312		Mem-MS	-0.3	yes	yes	yes	signal peptidase
956	TGME49_214100	TGME49_214100	no				0	0	no					Mitochondrion / Soluble				0.5683	0.1884	34.4	1	171	19660	10.377	1.7249	62	1.27	57.558			1.63			yes	hypothetical protein
957	TGME49_214110	TGME49_214110	no				4	1	no				PM - peripheral 2	ER / Membrane				0.5637	0.1873	55.56	7	499	53237	6.027	1.2693	12	0.94	58		Mem-MS	-4.96		yes	yes	protein yipf5, putative
958	TGME49_214115	TGME49_214115	no				0	0	no					Nucleus / Soluble				0.6235	0.5205	41	2	81	9390	10.779	-0.2147	0		62.195			0.33				hypothetical protein
959	TGME49_214120	TGME49_214120	no				0	2	no					Nucleus / Soluble				0.6765	0.1798	37.18	1	1263	132332	7.402	0.4728	6	0.55	61.076			0.2			yes	hypothetical protein
960	TGME49_214130	TGME49_214130	no				0	0	no					Nucleus / Soluble				0.8639	0.4658	48.63	1	1638	176346	10.172	0.7505	3	0.37	55.034			-2.85			yes	hypothetical protein
961	TGME49_214140	TGME49_214140	no				0	0	no				nucleus - chromatin	Cytoplasm / Soluble				0.7769	0.3649	43.91	3	1975	205052	7.037	1.0745	50	1.31	72.419			-1.87			yes	hypothetical protein
962	TGME49_214150	TGME49_214150	no				1	0	yes				mitochondrion - membranes	Mitochondrion / Membrane				0.4422	0.1197	37.8	4	188	19551	8.798	1.332	11	1.39	65.608			-4.5			yes	mitochondrial inner membrane translocase subunit TIM17, putative
963	TGME49_214160	TGME49_214160	no				0	0	no					Mitochondrion / Membrane				0.4829	0.296	89	1	266	29291	11.019				56.929			-3.14				hypothetical protein
964	TGME49_214170	TGME49_214170	no				0	0	yes				nucleolus	Cytoplasm / Soluble				0.6858	0.1892	48.45	9	1065	117948	6.192	1.0017	9	0.55	57.974			-4.54	yes		yes	hypothetical protein
965	TGME49_214180	TGME49_214180	no				0	1	no				nucleus - chromatin	Nucleus / Soluble				0.7159	0.2292	42.33	12	634	65928	8.933	1.6764	39	1.6	65.984			-0.52	yes		yes	ENTH domain-containing protein
966	TGME49_214190	TGME49_214190	yes	SP	SP	SP	0	0	no				PM - peripheral 1	Cell membrane / Membrane	351	S-350/0,001	S-350/0,568	0.6182	0.2042	34.27	1	376	38537	4.527	0.7566	5	0.2	67.905			0.42	yes		yes	SAG-related sequence SRS46
967	TGME49_214200	TGME49_214200	no				0	0	no				nucleus - non-chromatin	Nucleus / Soluble				0.6203	0.1726	46.57	11	1396	150519	5.412	0.9899	3	1.12	64.352			-3.56			yes	WD domain, G-beta repeat-containing protein
968	TGME49_214210	TGME49_214210	no				0	0	no				cytosol	Nucleus / Soluble				0.6629	0.3086	50.6	8	505	56744	9.137	1.946	55	1.77	69.565			-4.3	yes	yes	yes	rRNA pseudouridine synthase
969	TGME49_214220	TGME49_214220	no		cTP		0	0	no				IMC	Plastid / Soluble				0.5837	0.1255	30.43	5	212	23370	9.956	3.0474	1009	2.45	65.728	SurfBiot	Mem-MS	2.17	yes	yes	yes	hypothetical protein
970	TGME49_214230	TGME49_214230	no				0	1	no				PM - peripheral 2	Cytoplasm / Soluble				0.61	0.1655	53.59	24	3107	333940	6.16	0.4771	8	0.55	63.256			-4.78	yes		yes	Dopey, N-terminal domain-containing protein
971	TGME49_214240	TGME49_214240	no				0	0	yes				nucleus - chromatin	Cytoplasm / Soluble				0.6187	0.1685	43.72	24	2972	320589	6.056	0.752	14	0.97	64.178			-3.58			yes	bromodomain-containing protein
972	TGME49_214250	TGME49_214250	no	mTP	mTP	TM	1	0	yes				mitochondrion - membranes	Mitochondrion / Membrane				0.4925	0.1572	81	2	80	9445	10.298	2.1049	44	2.02	70.37	SurfBiot	Mem-MS	-3.94		yes	yes	hypothetical protein
973	TGME49_214260	TGME49_214260	no				0	0	no				PM - peripheral 2	Cytoplasm / Soluble				0.527	0.1506	41.85	18	1715	191685	5.858	1.0874	19	1.14	70.862			0.35	yes	yes	yes	alpha-glucan water dikinase 1, putative
974	TGME49_214270	TGME49_214270	no				0	0	no				cytosol	Nucleus / Soluble				0.8216	0.5314	44.04	16	1144	126068	6.113	1.3685	38	1.28	66.725			-5.99	yes		yes	translation initiation factor IF-2, putative
975	TGME49_214280	TGME49_214280	no				0	0	no					Nucleus / Soluble				0.6711	0.2124	40.06	5	680	72949	6.121	0.943	6	0.88	56.094			-4.87				phosphoadenosine phosphosulfate reductase family protein
976	TGME49_214290	TGME49_214290	no	SP	cTP	SP	0	5	yes				cytosol	Plastid / Soluble				0.6613	0.1106	64.25	4	256	27939	9.09	2.0145	33	1.97	59.922			2	yes		yes	DJ-1 family protein
977	TGME49_214295	TGME49_214295	no			TM	1	0	yes					Mitochondrion / Soluble				0.7126	0.1609	38.67	2	115	12906	11.199	1.1644	0	0.31	56.034			2.26				hypothetical protein
978	TGME49_214300	TGME49_214300	no				9	0	no				endomembrane vesicles	Cell membrane / Membrane				0.6294	0.1628	41.03	22	2379	259144	6.926	0.9934	17	0.92	68.866			-0.36			yes	hypothetical protein
979	TGME49_214310	TGME49_214310	no				0	0	no				mitochondrion - membranes	Plastid / Membrane				0.5206	0.1568	36.21	2	687	75845	9.851	1.6031	22	0.64	49.855			-0.12			yes	hypothetical protein
980	TGME49_214320	TGME49_214320	no			TM	12	0	no				PM - integral	Cell membrane / Membrane				0.4835	0.0911	51.73	2	568	61688	6.608	1.8863	117	2	66.081	SurfBiot	Mem-MS	-1.01	yes	yes	yes	facilitative glucose transporter GT1
981	TGME49_214330	TGME49_214330	no	mTP	mTP		1	0	yes					Mitochondrion / Membrane		S-346/0,001	N-347/0,620	0.4639	0.1852	31.5	1	377	41924	9.801				51.058			1.5				DnaJ domain-containing protein
982	TGME49_214340	TGME49_214340	no				0	0	yes					Nucleus / Soluble				0.7624	0.6303	32.7	5	326	36564	5.064	1.4065	12	0.99	57.798			-3.43	yes		yes	hypothetical protein
983	TGME49_214350	TGME49_214350	no				0	0	no				cytosol	Cytoplasm / Soluble				0.4089	0.1636	30.54	7	396	44547	6.695	1.6991	14	1.61	66.499			0.6	yes		yes	GTP-binding protein, putative
984	TGME49_214370	TGME49_214370	no				0	0	yes				nucleolus	Nucleus / Membrane				0.5005	0.1825	36.78	4	845	90960	9.055	1.3341	15	0.98	55.319			-2.47			yes	hypothetical protein
985	TGME49_214380	TGME49_214380	no			TM	2	0	no					ER / Membrane		S-119/0,001	G-121/0,172	0.9755	0.174	47.67	1	142	15533	10.533	1.6514	22	0.45	48.252			1.86				hypothetical protein
986	TGME49_214385	TGME49_214385	no				0	0	no					Plastid / Soluble				0.3904	0.1481	52	2	51	5535	10.87	1.4692	9	1.26	61.538			-0.62				hypothetical protein
987	TGME49_214390	TGME49_214390	no				0	0	no					Extracellular / Soluble				0.42	0.1859	104	1	103	11384	8.372	1.3995	14	0.87	50.962			2.36				hypothetical protein
988	TGME49_214400	TGME49_214400	no				0	0	no					Nucleus / Soluble				0.494	0.169	44.6	2	222	24861	9.963	1.8908	18	1.3	53.363			2.56				hypothetical protein
989	TGME49_214410	TGME49_214410	no		mTP		2	4	no				dense granules	Cell membrane / Membrane				0.6987	0.1983	42.36	1	592	62644	4.855	2.1088	181	1.4	49.578						yes	hypothetical protein
990	TGME49_214420	TGME49_214420	no				0	0	no					Cytoplasm / Soluble				0.4321	0.1933	41	1	204	22044	4.38	1.1004	0	0.38	48.78			1.96				hypothetical protein
991	TGME49_214430	TGME49_214430	no				0	1	no					Plastid / Membrane				0.511	0.1523	36.86	1	515	55844	9.167	1.5104	2	-1.1	51.55			1.66				hypothetical protein
992	TGME49_214440	TGME49_214440	no				0	0	no				nucleus - chromatin	Cytoplasm / Soluble				0.4955	0.1677	39.82	6	437	48506	6.594	2.5441	141	1.99	59.817			2.14	yes		yes	4'-phosphopantetheinyl transferase superfamily protein
993	TGME49_214470	TGME49_214470	no				0	0	no				nucleus - chromatin	Cytoplasm / Soluble				0.5528	0.1263	35.09	13	771	85261	7.615	1.1644	9	1.04	62.435			-2.73			yes	Ulp1 protease family, C-terminal catalytic domain-containing protein
994	TGME49_214480	TGME49_214480	no		cTP	TM	0	1	yes					Plastid / Soluble				0.5598	0.1373	34.33	4	205	21618	5.179	1.5051	23	1.07	64.563			-0.69			yes	replication factor a protein 3 protein
995	TGME49_214490	TGME49_214490	no				0	0	no				cytosol	Nucleus / Soluble				0.6419	0.1336	37.61	10	1353	148868	5.114	0.6304	4	1.3	68.759			-4.1	yes		yes	peptidase M16 inactive domain-containing protein
996	TGME49_214500	TGME49_214500	no				0	0	no		19.872		19S proteasome	Nucleus / Soluble				0.712	0.4948	57	5	455	49257	6.289	1.3017	11	1.04	54.167			0.25			yes	ankyrin repeat-containing protein
997	TGME49_214510	TGME49_214510	no			TM	0	0	no					Nucleus / Membrane				0.6306	0.2632	32.18	2	900	95607	5.21	-0.5528	0	-0.26	52.608			-0.42				hypothetical protein
998	TGME49_214520	TGME49_214520	no				0	4	no				nucleolus	Nucleus / Soluble				0.6361	0.1588	50.94	5	865	92538	9.557	0.9196	11	1.04	66.282			-3.67			yes	general transcription factor IIH polypeptide 4 GTF2H4
999	TGME49_214530	TGME49_214530	no				0	7	yes				mitochondrion - membranes	Nucleus / Soluble				0.4599	0.1721	37.8	6	755	82210	10.34	1.3568	24	0.91	60.185			-2.08			yes	DnaJ domain-containing protein
1000	TGME49_214540	TGME49_214540	no				0	14	no					Nucleus / Soluble				0.5774	0.2931	35.18	4	386	40963	8.368	1.1981	6	0.99	47.804			1.64				hypothetical protein
1001	TGME49_214545	TGME49_214545	no				0	0	yes					Nucleus / Soluble				0.5813	0.1479	35.45	12	389	43299	8.351	0.6294	0	-0.72	50			1.75				hypothetical protein
1002	TGME49_214550	TGME49_214550	no			TM	1	0	no					Cell membrane / Membrane				0.434	0.1585	31	4	185	20899	8.135	-0.2147	0	-0.96	53.226			0.84				hypothetical protein
1003	TGME49_214560	TGME49_214560	no				0	0	no					Nucleus / Soluble				0.7196	0.3473	35.27	14	1551	166128	5.095	1.0334	7	1.14	55.155			-4.3			yes	hypothetical protein
1004	TGME49_214570	TGME49_214570	yes	SP	SP	SP	0	0	no	14.447				Extracellular / Soluble				0.5707	0.1269	35	3	629	65671	6.658	1.3284	0		49.048			0.79	yes			hypothetical protein
1005	TGME49_214575	TGME49_214575	no				0	0	no				PM - peripheral 1	Extracellular / Soluble				0.39	0.2105	31	3	92	10282	8.866	2.6865	34	1.33	51.613			2.62			yes	hypothetical protein
1006	TGME49_214580	TGME49_214580	no				0	0	no					Cytoplasm / Soluble				0.4795	0.1724	36.97	18	1219	135873	6.349	0.1173	0	0.38	53.361			-0.04	yes			tetratricopeptide repeat-containing protein
1007	TGME49_214590	TGME49_214590	no				0	12	no				nucleus - non-chromatin	Nucleus / Soluble				0.8029	0.6241	33.77	10	438	51964	4.939	1.6432	17	1.1	61.048			-4.25			yes	micro-fibrillar-associated protein 1
1008	TGME49_214600	TGME49_214600	no		cTP		0	0	no				nucleus - chromatin	Cytoplasm / Soluble				0.7069	0.1688	38.7	13	4063	433996	6.84	0.4728	8	1.16	62.697		Mem-MS	-4.78		yes	yes	hypothetical protein
1009	TGME49_214610	TGME49_214610	no		cTP		0	0	yes		10.661		nucleus - chromatin	Cytoplasm / Soluble				0.6068	0.1493	45.12	15	3383	354775	6.753	0.2577	3	0.71	65.632			-4.12	yes		yes	hypothetical protein
1010	TGME49_214620	TGME49_214620	no				0	0	no				PM - peripheral 2	Nucleus / Soluble				0.7616	0.2224	52.55	11	577	64160	6.1	1.2258	17	0.79	63.322			-4.6	yes		yes	hypoxia- inducible factor prolyl hydroxylase (phd2), putative
1011	TGME49_214630	TGME49_214630	no				2	2	yes					Cell membrane / Membrane				0.6045	0.2042	33.76	3	1552	165763	7.608	0.6767	3	0.56	57.695			-1.94			yes	hypothetical protein
1012	TGME49_214740	TGME49_214740	no				0	0	yes				nucleolus	Nucleus / Soluble				0.7332	0.3761	40.23	1	1568	165919	8.153	1.1755	5	0.75	62.588			-1.04			yes	hypothetical protein
1013	TGME49_214750	TGME49_214750	no				0	0	no				mitochondrion - soluble	Nucleus / Soluble				0.5695	0.1773	61.61	12	1108	119985	6.6	1.3596	15	1.55	72.588			-5.01	yes		yes	hypothetical protein
1014	TGME49_214760	TGME49_214760	no				0	1	no				cytosol	Extracellular / Soluble				0.4256	0.14	42.56	5	382	42224	7.577	1.152	5	1.18	57.441	SurfBiot		1.01	yes	yes	yes	erythronate-4-phosphate dehydrogenase domain-containing protein
1015	TGME49_214770	TGME49_214770	no				0	0	no	14.332			Golgi	Golgi apparatus / Membrane				0.4118	0.1724	40.6	6	202	22880	7.537	1.7849	26	1.65	68.966	SurfBiot		-5.27	yes	yes	yes	small GTP binding protein rab1a, putative
1016	TGME49_214780	TGME49_214780	no	mTP	mTP		0	0	no				cytosol	Mitochondrion / Soluble				0.6202	0.1786	44.2	5	220	25262	6.236	1.209	7	1.28	54.751			-0.09			yes	hydrolase, NUDIX family protein
1017	TGME49_214783	TGME49_214783	no				0	2	no					Mitochondrion / Soluble				0.2713	0.2322	NA	2	60	6994	10.762	0.4393	0		52.459							hypothetical protein
1018	TGME49_214787	TGME49_214787	no				0	0	yes	4.8				Extracellular / Soluble				0.8314	0.9705	34.5	1	68	7684	10.188	-0.1367	0		60.87							hypothetical protein
1019	TGME49_214790	TGME49_214790	no	mTP	mTP		0	0	no				mitochondrion - soluble	Plastid / Soluble				0.3956	0.1582	28.4	2	283	31444	4.528	1.996	77	2.18	70.07			-3.48	yes		yes	glycoprotein
1020	TGME49_214800	TGME49_214800	no				0	0	yes				nucleolus	Nucleus / Soluble				0.7401	0.335	42.22	1	759	82464	5.392	0.5237	6	0.56	67.632			-0.04			yes	hypothetical protein
1021	TGME49_214810	TGME49_214810	no				2	0	no				Golgi	Cell membrane / Membrane				0.6377	0.1151	53.83	2	322	33492	7.959	1.1339	7	1.07	60.372			-0.72			yes	hypothetical protein
1022	TGME49_214820	TGME49_214820	no				0	0	no				nucleus - non-chromatin	Plastid / Soluble				0.7503	0.2431	31.13	3	466	49582	5.062	1.6212	33	1.51	65.953			-4.12	yes		yes	G-patch domain-containing protein
1023	TGME49_214830	TGME49_214830	no				0	0	no				19S proteasome	Cytoplasm / Soluble				0.5701	0.1243	47.25	11	1511	163974	5.976	0.6702	5	0.9	67.13			-1.21			yes	hypothetical protein
1024	TGME49_214835	TGME49_214835	no				0	0	no					Nucleus / Soluble				0.5985	0.1536	31.75	2	126	13915	10.083	1.3062	1		60.63			1.81				hypothetical protein
1025	TGME49_214840	TGME49_214840	no				0	0	no				nucleus - chromatin	Cytoplasm / Soluble				0.8516	0.2997	34.63	1	1869	184051	4.972	1.361	110	1.89	74.225			-3.39	yes		yes	AP2 domain transcription factor AP2X-7
1026	TGME49_214850	TGME49_214850	yes	SP	SP	SP	0	0	no				apicoplast	Extracellular / Soluble				0.5418	0.1155	42.2	9	632	68924	7.471	0.0934	0	0.7	60.821			-3.98			yes	1-deoxy-D-xylulose 5-phosphate reductoisomerase, putative
1027	TGME49_214860	TGME49_214860	no				0	1	no					Nucleus / Soluble				0.5863	0.3954	28.75	1	114	13178	10.364				54.783			-0.8			yes	hypothetical protein
1028	TGME49_214870	TGME49_214870	no		mTP		0	0	no				mitochondrion - soluble	Mitochondrion / Membrane				0.7088	0.5574	49.3	2	492	53951	9.017	0.9832	7	0.58	61.46			-2.04			yes	ribosomal protein L9, N-terminal domain-containing protein
1029	TGME49_214880	TGME49_214880	no				0	2	no				apical 1	Cytoplasm / Soluble				0.6584	0.2777	31.07	3	931	98374	6.914	1.4195	29	1.43	60.515			0.01			yes	hypothetical protein
1030	TGME49_214900	TGME49_214900	no				1	0	no					Cell membrane / Membrane				0.6642	0.4671	46.65	5	2285	246736	8.979	0.7987	10	0.89	66.71			0.63				hypothetical protein
1031	TGME49_214910	TGME49_214910	no				0	0	no				mitochondrion - membranes	Cell membrane / Membrane				0.7073	0.2262	53.64	3	750	78055	8.705	0.7664	5	0.86	57.124		Mem-MS	-2.47		yes	yes	hypothetical protein
1032	TGME49_214920	TGME49_214920	no			TM	13	0	no				ER	Cell membrane / Membrane				0.6146	0.1054	66.08	16	858	92176	9.366	1.7868	31	0.8	63.329			-2.96			yes	GPI-anchored wall transfer protein GWT1, putative
1033	TGME49_214930	TGME49_214930	no				0	0	no				mitochondrion - membranes	Nucleus / Soluble				0.467	0.1247	34.75	1	138	15147	7.022				66.906			-1.37	yes		yes	hypothetical protein
1034	TGME49_214940	TGME49_214940	yes	SP	SP		0	0	no				micronemes	Extracellular / Soluble				0.6458	0.1686	41.38	5	330	34552	4.125	3.0056	640	2.4	56.495			1.59	yes	yes	yes	MIC2-associated protein M2AP
1035	TGME49_214950	TGME49_214950	no				0	6	yes				cytosol	Nucleus / Soluble				1.2127	0.5568	45.04	3	195	21501	3.412	0.7694	15	0.38	62.755			-0.13			yes	hypothetical protein
1036	TGME49_214960	TGME49_214960	no				0	0	no				nucleus - chromatin	Nucleus / Soluble				0.73	0.2978	40.62	6	3817	399157	6.25	0.7024	27	0.88	63.227			-2.34			yes	AP2 domain transcription factor AP2X-8
1037	TGME49_214970	TGME49_214970	no				0	0	no				nucleus - chromatin	Nucleus / Soluble				0.6035	0.1489	37.5	17	1049	117243	5.362	1.2909	5	1.71	67.81			-4.96	yes		yes	DNA replication licensing factor, putative
1038	TGME49_214980	TGME49_214980	no				0	0	no				nucleolus	Nucleus / Soluble				0.7663	0.3983	42.69	2	1109	117126	9.951	1.6954	33	1.18	61.081			0.67			yes	hypothetical protein
1039	TGME49_214990	TGME49_214990	no				0	0	no				nucleus - chromatin	Cytoplasm / Soluble				0.7699	0.7992	42.27	5	3436	355593	6.752	0.8785	10	0.55	69.479			-1.09			yes	hypothetical protein
1040	TGME49_215010	TGME49_215010	no			TM	6	0	no				Golgi	Cell membrane / Membrane				0.6504	0.128	51.22	5	921	97322	7.83	1.0565	24	1.2	62.581		Mem-MS	-1.21		yes	yes	hypothetical protein
1041	TGME49_215020	TGME49_215020	no				0	0	no				mitochondrion - soluble	Cytoplasm / Soluble				0.3884	0.2052	40.85	9	530	59367	10.422	0.9881	4	0.78	64.972			-5.45			yes	hypothetical protein
1042	TGME49_215030	TGME49_215030	no			TM	0	0	no					Nucleus / Membrane				0.7434	0.1784	50.35	8	1862	199441	9.081	0.6345	4	0.71	60.709			-1.59	yes		yes	hypothetical protein
1043	TGME49_215040	TGME49_215040	no				0	12	no				cytosol	Cytoplasm / Soluble				0.5338	0.1156	42.45	21	1697	181968	5.032	0.9886	15	1.27	66.726		Mem-MS	-0.87	yes	yes	yes	HEAT repeat-containing protein
1044	TGME49_215050	TGME49_215050	no			TM	3	0	no					ER / Membrane				0.7547	0.1733	69.67	1	208	24224	10.431	0.8319	2	0.84	59.809			0.23				hypothetical protein
1045	TGME49_215055	TGME49_215055	no				0	0	no					Extracellular / Soluble				0.898	0.1748	60.25	2	240	26839	11.456	0.2041	0		45.228						yes	hypothetical protein
1046	TGME49_215060	TGME49_215060	no				0	0	no				nucleus - chromatin	ER / Soluble				0.3784	0.131	48.25	7	192	22139	7.435	1.5432	26	1.57	66.321			-6.29	yes		yes	small GTP-binding protein sar1, putative
1047	TGME49_215070	TGME49_215070	no			TM	0	0	no				apicoplast	Plastid / Membrane				0.685	0.2166	32.6	3	325	34215	7.589	1.404	13	1.46	65.031			-4.35			yes	ferodoxin FD
1048	TGME49_215080	TGME49_215080	no				0	0	yes					Cytoplasm / Soluble				0.7898	0.4188	42.85	9	3341	365044	6.682	0.3636	5	0.58	59.425			-1.31			yes	hypothetical protein
1049	TGME49_215090	TGME49_215090	no				0	1	no				nucleus - chromatin	Cytoplasm / Soluble				0.3506	0.1955	60.8	10	303	34675	4.759	1.442	14	1.03	67.763			-3.73			yes	ATP binding protein, putative
1050	TGME49_215100	TGME49_215100	no			TM	2	0	no				apicoplast	Cytoplasm / Membrane				0.6952	0.301	42.39	3	2415	260521	9.23	-0.0605	1	0.46	58.278			-4.07			yes	PP-loop family protein
1051	TGME49_215130	TGME49_215130	no				0	6	no					Cytoplasm / Soluble				0.316	0.1582	79.5	6	158	18004	4.795	1.472	16	1.47	69.182			-2.24			yes	adaptor-related protein complex 3, sigma 2 subunit
1052	TGME49_215140	TGME49_215140	no	SP	SP	TM	1	0	no					ER / Membrane				0.5399	0.1706	39.44	2	354	38289	4.453	0.2672	1		51.831			1.11	yes			hypothetical protein
1053	TGME49_215150	TGME49_215150	no				0	0	no				nucleus - chromatin	Cytoplasm / Soluble				0.6845	0.1789	36.08	3	1875	191962	5.76	1.5184	66	1.68	66.418			-2.29			yes	AP2 domain transcription factor AP2X-9
1054	TGME49_215160	TGME49_215160	yes	SP	SP	SP	0	0	no				dense granules	ER / Soluble				0.3313	0.1404	67.5	2	269	31176	9.19	1.8307	89	1.25	60.741	SurfBiot		-5.05		yes	yes	hypothetical protein
1055	TGME49_215165	TGME49_215165	no				0	12	no					Cytoplasm / Soluble				0.5206	0.1325	60	5	179	19882	7.595	-0.9586	0		50.556			1.81			yes	hypothetical protein
1056	TGME49_215170	TGME49_215170	no				0	0	no					Nucleus / Soluble				0.5492	0.1535	50.27	10	552	60376	5.347	1.5889	9	1.18	59.132			-4.39			yes	serine/threonine-protein phosphatase 2A catalytic subunit beta isoform, putative
1057	TGME49_215180	TGME49_215180	no				0	3	no					Cytoplasm / Soluble				0.5065	0.1462	49.44	7	444	48447	4.798	1.7063	2	0.2	55.506			0.96				hypothetical protein
1058	TGME49_215185	TGME49_215185	no				0	0	yes					Cytoplasm / Soluble				0.5606	0.1445	29.89	4	268	29824	6.335	0.5353	0	-0.85	51.673			1.74				hypothetical protein
1059	TGME49_215195	TGME49_215195	no				0	0	no					Cytoplasm / Soluble				0.4377	0.1648	49.11	13	932	104035	6.196	0.7388	1	-1.1	57.449			1.29				tetratricopeptide repeat-containing protein
1060	TGME49_215210	TGME49_215210	no				0	0	yes					Nucleus / Soluble				0.5571	0.1566	40.24	3	683	75279	5.467	1.5367	33	0.8	53.216			0.49			yes	hypothetical protein
1061	TGME49_215220	TGME49_215220	no		lTP	TM	0	0	no				dense granules	Plastid / Membrane				0.7199	0.1861	37.06	2	629	68630	5.099	2.5732	236	2.06	47.143		Mem-MS	1.04	yes	yes	yes	hypothetical protein
1062	TGME49_215230	TGME49_215230	no				0	0	no				19S proteasome	Nucleus / Soluble				0.7479	0.2879	42.88	10	728	80733	4.655	1.3644	7	1.01	63.1			-5.81	yes		yes	RNA recognition motif-containing protein
1063	TGME49_215250	TGME49_215250	no			TM	1	0	no				mitochondrion - soluble	Cell membrane / Membrane				0.7021	0.1617	37.14	6	816	89034	8.182	1.2646	13	1.1	57.038			-3.28	yes		yes	thiamin pyrophosphokinase, catalytic domain-containing protein
1064	TGME49_215260	TGME49_215260	no				0	1	no				cytosol	Cytoplasm / Soluble				0.5001	0.1295	47.22	37	1699	187038	6.11	0.9085	20	1.45	70.471			-0.19	yes		yes	carbamoylphosphate synthetase
1065	TGME49_215270	TGME49_215270	no				0	0	no					Nucleus / Soluble				0.9258	0.7477	48.21	1	164	18123	9.995	0.9025	5	0.64	58.788		Mem-MS	-0.52			yes	hypothetical protein
1066	TGME49_215280	TGME49_215280	no	mTP	mTP		0	0	yes				mitochondrion - membranes	Mitochondrion / Soluble				0.5275	0.1308	38.11	7	342	38610	8.06	1.7632	36	1.68	74.344			-2	yes		yes	succinate dehydrogenase [ubiquinone] iron-sulfur protein
1067	TGME49_215290	TGME49_215290	no				0	0	no				ER	Peroxisome / Soluble				0.6119	0.1551	40.09	8	440	48117	6.666	1.7301	31	1.09	67.347			1.2	yes		yes	saccharopine dehydrogenase domain-containing protein
1068	TGME49_215300	TGME49_215300	no				0	0	no					Nucleus / Soluble				1.0125	0.6758	60	5	599	65479	3.972	1.3103	11	0.96	58.667			-0.41			yes	hypothetical protein
1069	TGME49_215320	TGME49_215320	no				0	0	no					Cytoplasm / Soluble				0.341	0.2126	40.89	8	367	40311	4.732	1.3585	2		58.152			0.83				hypothetical protein
1070	TGME49_215328	TGME49_215328	no			TM	5	3	yes					Cell membrane / Membrane				0.451	0.1391	62.27	11	684	75098	6.025	-0.4685	0		56.35			0.56				hypothetical protein
1071	TGME49_215340	TGME49_215340	no			TM	0	0	no					Nucleus / Soluble				0.7768	0.5967	32.26	4	870	91038	6.051	0.5599	2	-0.34	50.976			-0.82				AP2 domain transcription factor AP2X-10
1072	TGME49_215343	TGME49_215343	no				0	1	no					Cytoplasm / Soluble				0.6572	0.5042	36.71	3	880	93603	6.614	0.2068	0	-1.1	47.56			1.24				hypothetical protein
1073	TGME49_215347	TGME49_215347	no		mTP		0	1	no					Mitochondrion / Soluble				0.3022	0.1168	41	2	122	13452	8.692	1.0216	5	0.16	54.472			2.49				hypothetical protein
1074	TGME49_215350	TGME49_215350	no				0	2	yes				mitochondrion - membranes	Mitochondrion / Soluble				0.4039	0.1613	29.2	3	145	16142	9.267	2.1324	61	1.75	55.479			1.82	yes		yes	hypothetical protein
1075	TGME49_215360	TGME49_215360	no				1	0	no				dense granules	Nucleus / Membrane				0.6694	0.2534	28	1	391	43322	9.319	2.0056	58	1.4	46.173			2.23	yes		yes	hypothetical protein
1076	TGME49_215370	TGME49_215370	no				0	0	no					Nucleus / Soluble				0.5887	0.1839	36.87	4	1142	126933	7.956	0.9566	3	1.11	53.893			-4.36			yes	hypothetical protein
1077	TGME49_215380	TGME49_215380	no				0	0	no				19S proteasome	Cytoplasm / Soluble				0.7174	0.4473	33.25	1	797	85293	4.608	1.0111	15	1.1	45.614			1.92			yes	hypothetical protein
1078	TGME49_215385	TGME49_215385	no			TM	9	0	no					Cell membrane / Membrane				0.5051	0.1145	63.57	12	444	48084	7.767	1.2087	1		53.708			0.08				transporter, major facilitator family protein
1079	TGME49_215390	TGME49_215390	no				0	0	yes				outlier	Mitochondrion / Membrane				0.4125	0.2357	39	3	77	8580	4.605	1.4968	12	1.48	62.821			-1.92			yes	TIM10 family protein, putative
1080	TGME49_215400	TGME49_215400	no				0	0	yes				nucleus - non-chromatin	Nucleus / Soluble				0.758	0.3119	62	1	371	41351	10.877	1.4002	25	0.99	50.806			-3.45			yes	RNA recognition motif-containing protein
1081	TGME49_215410	TGME49_215410	no				0	0	no					Nucleus / Soluble				0.4958	0.2652	34.33	2	205	23501	9.235	0.8182	0		50.971			-0.66				DPCD family protein
1082	TGME49_215420	TGME49_215420	no				0	0	no	23.893			nucleus - chromatin	Cell membrane / Membrane				0.3461	0.164	77	4	230	26152	7.201	1.7547	12	1.64	64.935	SurfBiot		-4.66	yes	yes	yes	SNARE protein
1083	TGME49_215425	TGME49_215425	no				0	0	no					Mitochondrion / Soluble				0.4109	0.1771	36.33	2	108	12613	12.064	1.9027	46	1.24	58.716			0.42				hypothetical protein
1084	TGME49_215430	TGME49_215430	no			SP	0	0	no				mitochondrion - membranes	Mitochondrion / Membrane				0.5392	0.1579	49	4	244	27555	5.289	2.1459	48	1.94	75.918		Mem-MS	-5.1	yes	yes	yes	hypothetical protein
1085	TGME49_215440	TGME49_215440	no				0	0	yes				PM - peripheral 2	Plastid / Soluble				0.6045	0.2619	37.85	8	756	81454	7.644	1.6117	40	1.21	58.653			1.43			yes	WWE domain-containing protein
1086	TGME49_215450	TGME49_215450	no			TM	6	1	yes				Golgi	Lysosome/Vacuole / Membrane				0.5979	0.1072	88	2	263	28116	5.187	1.4009	37	0.99	52.652		Mem-MS	0.79		yes	yes	aquaporin 1
1087	TGME49_215460	TGME49_215460	no				0	0	no				40S ribosome	Cytoplasm / Soluble				0.7053	0.1974	29.78	2	267	30375	11.32	2.5562	188	2.33	63.806			-3.44	yes		yes	ribosomal protein RPS24
1088	TGME49_215470	TGME49_215470	no				0	11	no				60S ribosome	Cytoplasm / Soluble				0.5493	0.1872	43.6	3	217	24603	10.195	2.7789	199	2.47	78.44			-4.94	yes		yes	ribosomal protein RPL10A
1089	TGME49_215480	TGME49_215480	no				0	0	no					Cytoplasm / Soluble				0.5199	0.1483	46.91	4	515	56827	6.086	1.3962	36	0.7	62.984			1.64			yes	Adenosine/AMP deaminase domain-containing protein
1090	TGME49_215490	TGME49_215490	no			TM	12	0	no				Golgi	Cell membrane / Membrane				0.6782	0.0965	107	2	534	58123	5.463	2.138	82	1.75	60.935		Mem-MS	-3.91		yes	yes	transporter, major facilitator family protein
1091	TGME49_215500	TGME49_215500	no				0	0	no					Cytoplasm / Soluble				0.6024	0.2208	41.93	7	586	66893	6.125	0.8382	0	-0.22	55.366			0.34				TPR repeat-containing protein
1092	TGME49_215510	TGME49_215510	no			TM	0	0	no					Cell membrane / Membrane				0.5814	0.1468	37.96	7	1062	117139	9.034	1.1787	28	0.67	53.246			-0.28				MraW methylase family protein
1093	TGME49_215520	TGME49_215520	no	SP	SP	SP	0	0	no					Cell membrane / Membrane				0.6187	0.2061	42.09	1	462	46838	9.619	1.4529	14	1.11	49.028			0.61				hypothetical protein
1094	TGME49_215530	TGME49_215530	no		cTP		0	0	no					Mitochondrion / Soluble				0.5744	0.6308	26.17	2	156	16112	9.709	2.5047	190	2.18	50.955			2.57				hypothetical protein
1095	TGME49_215540	TGME49_215540	no	SP	SP	TM	0	0	no					Extracellular / Soluble				0.4376	0.1741	25.63	2	204	19418	7.46	0.1875	0		46.829			1.81				hypothetical protein
1096	TGME49_215550	TGME49_215550	no				0	0	yes					Nucleus / Soluble				0.6704	0.2818	37.95	3	1593	171369	6.162	0.238	2	0.51	60.979			-2.4				hypothetical protein
1097	TGME49_215560	TGME49_215560	no				0	0	yes				cytosol	Nucleus / Soluble				0.6484	0.1568	36.3	1	979	107092	6.561	0.2833	0	1.05	74.49			-2.5	yes		yes	histone arginine methyltransferase PRMT5
1098	TGME49_215570	TGME49_215570	no				0	0	yes					Cytoplasm / Soluble				0.562	0.1869	41.58	3	1371	141412	7.192	0.7177	5	1.37	66.91			-0.56				AP2 domain transcription factor AP2X-11
1099	TGME49_215580	TGME49_215580	no				0	0	no					Plastid / Membrane		C-128/0,002	N-135/0,655	0.6911	0.1197	51	1	152	16917	8.556	0.5185	0	0.95	54.902	SurfBiot		1.59		yes	yes	hypothetical protein
1100	TGME49_215590	TGME49_215590	no	mTP	cTP		0	0	no				mitochondrion - soluble	Mitochondrion / Soluble				0.4864	0.1876	35.26	20	669	72751	8.029	1.772	39	1.8	68.507	SurfBiot		-3.96	yes	yes	yes	flavoprotein subunit of succinate dehydrogenase
1101	TGME49_215600	TGME49_215600	no				0	1	yes					Nucleus / Soluble				0.8354	0.5065	30.27	3	332	34400	4.423	1.1541	4	0.96	57.958			-2.84			yes	hypothetical protein
1102	TGME49_215610	TGME49_215610	no	mTP			0	0	yes				mitochondrion - membranes	Mitochondrion / Membrane				0.5498	0.1858	56	3	111	12966	10.849	2.1124	20	2.24	79.464			-3.55	yes		yes	hypothetical protein
1103	TGME49_215620	TGME49_215620	no				0	1	no					Nucleus / Soluble				0.7715	0.4027	41.09	1	1930	204547	6.324	0.0899	1	0.52	62.662			-0.68				hypothetical protein
1104	TGME49_215640	TGME49_215640	no				0	12	no				PM - peripheral 2	Nucleus / Soluble				0.7168	0.2325	38.74	5	1471	160055	8.409	1.0645	14	1.04	63.111			-3.46			yes	zinc finger, C3HC4 type (RING finger) domain-containing protein
1105	TGME49_215650	TGME49_215650	no				0	0	yes					Nucleus / Soluble				0.5249	0.165	25.29	2	176	19260	10.367				64.972			0				hypothetical protein
1106	TGME49_215660	TGME49_215660	no				4	0	no					Mitochondrion / Membrane				0.4921	0.1395	34	3	645	69606	10.084	1.0004	6	0.88	55.728		Mem-MS	-3.29		yes	yes	hypothetical protein
1107	TGME49_215670	TGME49_215670	no				0	0	no					Cytoplasm / Soluble				0.6859	0.2273	36.38	1	1745	189639	6.247	-1.0458	0	-1.22	51.604			0.55				cAMP-dependent protein kinase
1108	TGME49_215680	TGME49_215680	no		lTP	TM	0	0	no				PM - peripheral 1	Cell membrane / Membrane				0.5067	0.1618	44.17	2	264	28988	8.595	1.6943	11	1.29	54.34			1.18			yes	SAG-related sequence SRS18
1109	TGME49_215690	TGME49_215690	no			TM	1	0	yes				apicoplast	Golgi apparatus / Membrane				0.6719	0.2863	42.89	8	1543	170967	9.04	0.5999	5	0.51	62.306			-3.62			yes	hypothetical protein
1110	TGME49_215700	TGME49_215700	no				0	0	no				nucleus - chromatin	Cytoplasm / Soluble				0.726	0.2543	54.04	9	2971	316908	6.183	0.1335	2	0.84	59.118			-3.88			yes	phosphatidylinositol 3- and 4-kinase
1111	TGME49_215710	TGME49_215710	no				0	0	yes				mitochondrion - membranes	Mitochondrion / Soluble				0.469	0.105	62.38	16	810	89108	7.838	1.0414	4	0.68	62.145			-3.95			yes	hypothetical protein
1112	TGME49_215730	TGME49_215730	no				0	2	yes				nucleus - chromatin	Nucleus / Soluble				0.5301	0.2377	47.09	6	517	54702	6.462	1.2801	8	1.19	68.533			-2.73			yes	Gas41, putative
1113	TGME49_215740	TGME49_215740	no				0	0	no				nucleus - non-chromatin	Nucleus / Soluble				0.6517	0.1414	44	11	527	57710	6.931	1.2601	9	1.03	69.697			-4.92			yes	notchless, putative
1114	TGME49_215750	TGME49_215750	no				0	0	no					Nucleus / Soluble				0.7011	0.1572	36.47	3	692	74899	6.223	1.0913	5	0.63	56.566			-5.33			yes	cytidine and deoxycytidylate deaminase zinc-binding region domain-containing protein
1115	TGME49_215775	TGME49_215775	no			TM	1	12	no				rhoptries 1	Golgi apparatus / Membrane				0.69	0.1266	36	1	575	65913	9.139	2.8434	368	1.21	56.424			1.08	yes	yes	yes	rhoptry protein ROP8
1116	TGME49_215785	TGME49_215785	yes	SP	SP	SP	1	0	no				rhoptries 1	Extracellular / Soluble				0.6733	0.1398	33.38	1	433	49155	9.73	2.6152	24	-0.62	57.506				yes		yes	rhoptry protein ROP2A
1117	TGME49_215885	TGME49_215885	no			TM	0	0	no					Nucleus / Soluble				0.5183	0.1571	54.8	1	273	30093	6.32	-0.0969	0		58.394			-1.06	yes			hypothetical protein
1118	TGME49_215890	TGME49_215890	no				0	0	no				cytosol	Cytoplasm / Soluble				0.6199	0.1916	46.06	15	1427	155064	5.746	1.0759	14	0.83	62.115			-0.17			yes	hypothetical protein
1119	TGME49_215895	TGME49_215895	no				0	0	no					Nucleus / Soluble				0.6311	0.2438	48.45	8	968	105681	6.004	1.3243	43	0.68	50.258			0.74				AP2 domain-containing protein
1120	TGME49_215900	TGME49_215900	no				0	0	no					Cytoplasm / Soluble				0.4855	0.1907	45.45	1	999	112456	8.302	0.5955	1		52.5			1.96	yes			hypothetical protein
1121	TGME49_215910	TGME49_215910	yes	SP	SP	SP	0	0	no				dense granules	Extracellular / Soluble				0.5744	0.1613	36.51	6	3029	327986	6.493	1.2978	93	1.8	74.026			-0.79	yes	yes	yes	hypothetical protein
1122	TGME49_215920	TGME49_215920	no				0	0	yes				mitochondrion - soluble	Mitochondrion / Membrane				0.6967	0.141	51.14	6	357	39564	11.351	1.2292	30	0.91	53.631			-2.55			yes	hypothetical protein
1123	TGME49_215930	TGME49_215930	no				0	6	no					Mitochondrion / Soluble				0.561	0.1332	39	4	155	17068	6.264	1.1082	6	0.32	62.821			-5			yes	mediator complex subunit MED21
1124	TGME49_215940	TGME49_215940	no			TM	9	0	no				ER	Cell membrane / Membrane				0.616	0.1048	60.6	15	605	65464	5.516	1.0208	7	1.14	71.287			-0.07			yes	Acetyl-coenzyme A transporter, putative
1125	TGME49_215950	TGME49_215950	no				0	0	no				nucleus - chromatin	Cytoplasm / Soluble				0.7266	0.3211	36.55	1	1717	168631	5.045	1.2009	39	1.82	73.923			-3.83			yes	hypothetical protein
1126	TGME49_215955	TGME49_215955	no				0	11	no					Plastid / Soluble				0.827	0.2252	25.25	3	100	11259	12.354	1.8414	7	-0.17	70.297			2.03				hypothetical protein
1127	TGME49_215960	TGME49_215960	no				0	0	no					Nucleus / Soluble				0.6119	0.8986	32.2	1	160	18121	10.367	2.8312	1086	1.96	62.733			1.18				hypothetical protein
1128	TGME49_215970	TGME49_215970	no				0	2	no					Plastid / Soluble				0.5225	0.1555	40.75	1	162	18543	8.971				55.215			1.91				hypothetical protein
1129	TGME49_215980	TGME49_215980	no			TM	1	10	no				dense granules	Mitochondrion / Membrane				0.4555	0.2176	42.2	1	210	24466	8.209		1		58.768	SurfBiot		2.11	yes	yes	yes	hypothetical protein
1130	TGME49_215990	TGME49_215990	no				0	0	yes					Cytoplasm / Soluble				0.6362	0.1538	38.74	15	1355	147417	7.36	1.8442	17	0.65	59.366			-1.41				helicase, putative
1131	TGME49_216000	TGME49_216000	no				0	0	no				IMC	Cytoplasm / Soluble				0.467	0.206	41.46	1	538	58000	5.159	2.2692	41	2.47	75.139			-4.22	yes	yes	yes	alveolin domain containing intermediate filament IMC3
1132	TGME49_216010	TGME49_216010	no				0	0	no				mitochondrion - soluble	Plastid / Soluble				0.5331	0.1611	36.58	6	438	48020	10.421	1.6378	32	0.7	58.998			-3.7			yes	ribosomal protein RPL24
1133	TGME49_216020	TGME49_216020	no				0	0	no				ER	Mitochondrion / Soluble				0.4905	0.1317	38.82	7	853	91765	6.505	1.2219	15	1.36	69.672			-0.45	yes		yes	peptidase family c78 protein
1134	TGME49_216030	TGME49_216030	no				0	0	no				nucleus - chromatin	Cytoplasm / Soluble				0.6306	0.4644	42.2	8	1385	143299	4.931	0.3838	12	0.69	55.483			-0.67			yes	hypothetical protein
1135	TGME49_216040	TGME49_216040	no				0	0	no		10.455			Mitochondrion / Soluble				0.5554	0.1364	39.6	7	395	44728	11.217	1.1332	22	0.83	59.091			-4.51			yes	30S ribosomal protein S15, putative
1136	TGME49_216050	TGME49_216050	no				0	0	no				cytosol	Cytoplasm / Soluble				0.6344	0.1567	43.15	7	560	59519	5.524	1.1895	8	1.33	63.28		Mem-MS	0.25	yes	yes	yes	tetratricopeptide repeat-containing protein
1137	TGME49_216053	TGME49_216053	yes	SP	SP	SP	0	1	no					Cell membrane / Membrane	259	S-258/0,005	S-258/0,306	0.3274	0.1028	48	3	287	31615	8.476	0.5717	0	-0.51	50.694			1.33				hypothetical protein
1138	TGME49_216055	TGME49_216055	no				0	0	no				outlier	Mitochondrion / Membrane				0.5808	0.136	41.29	2	288	30128	9.463	1.5057	16	1.28	61.938			1.58			yes	hypothetical protein
1139	TGME49_216060	TGME49_216060	no			TM	1	2	yes				Golgi	Golgi apparatus / Membrane				0.7072	0.5562	41.32	2	784	84386	6.944	1.2923	23	1.42	59.49		Mem-MS	0.12		yes	yes	hypothetical protein
1140	TGME49_216070	TGME49_216070	no				6	0	no				dense granules	Cell membrane / Membrane				0.665	0.1707	42.09	10	2314	242434	8.171	0.4216	3	0.94	67.732			-3.53			yes	hypothetical protein
1141	TGME49_216080	TGME49_216080	no				0	0	no				nucleolus	Nucleus / Soluble				0.4722	0.1702	54.62	4	709	79433	4.179	1.6037	25	1.45	56.338			-4.3	yes		yes	apical complex lysine methyltransferase
1142	TGME49_216090	TGME49_216090	yes	SP	SP	SP	0	0	no					ER / Membrane				0.7051	0.1563	39	12	350	37398	5.97	0.2989	0	-0.92	50.712			0.39	yes			hypothetical protein
1143	TGME49_216120	TGME49_216120	no				0	2	yes				nucleus - non-chromatin	Nucleus / Soluble				0.4755	0.1403	37.95	9	834	90315	6.786	1.5336	15	1.35	54.491			-3.1			yes	hypothetical protein
1144	TGME49_216130	TGME49_216130	no				0	0	yes				outlier	Nucleus / Soluble				0.7202	0.4751	45.6	5	227	24616	4.958	1.9055	45	1.4	52.632			1.01	yes		yes	ubiquitin conjugating enzyme E2, putative
1145	TGME49_216140	TGME49_216140	no				0	0	yes					Mitochondrion / Soluble				0.4397	0.1538	29.68	7	563	61167	5.466	1.138	2	0.18	51.95			1.75		yes	yes	tetratricopeptide repeat-containing protein
1146	TGME49_216150	TGME49_216150	no				0	2	yes					Cytoplasm / Soluble				0.4031	0.1732	39	8	506	56611	5.571	-0.4815	0		56.016			0.74	yes			peptidase family M3 protein
1147	TGME49_216155	TGME49_216155	yes	SP			0	0	no					Extracellular / Soluble				0.4437	0.2083	28.4	5	141	16313	5.203	-0.4318	0		50			0.93	yes			hypothetical protein
1148	TGME49_216160	TGME49_216160	no				0	0	no					Nucleus / Soluble				0.5407	0.2015	32.69	1	424	45863	5.974	0.5786	0		51.059			0.49				hypothetical protein
1149	TGME49_216170	TGME49_216170	no			TM	0	0	no				apicoplast	Plastid / Membrane				0.4526	0.1292	35.62	8	747	82054	9.15	1.0663	11	0.83	53.61			-3.95			yes	SufS subfamily cysteine desulfurase
1150	TGME49_216180	TGME49_216180	no			TM	3	0	no				ER	ER / Membrane				0.7877	0.1242	148	1	147	16441	8.937	2.2785	93	2.4	56.757	SurfBiot	Mem-MS	2.17	yes	yes	yes	hypothetical protein
1151	TGME49_216190	TGME49_216190	no				0	0	no				tubulin cytoskeleton	Cytoplasm / Soluble				0.6071	0.2918	38.21	2	1986	208563	6.031	0.248	5	0.96	62.758			0.79			yes	hypothetical protein
1152	TGME49_216200	TGME49_216200	no				0	9	no					Nucleus / Soluble				0.5133	0.1376	79.67	1	238	26860	11.382	1.1838	3		56.067			2.12				hypothetical protein
1153	TGME49_216210	TGME49_216210	no				0	0	yes				nucleolus	Nucleus / Soluble				0.6928	0.1643		11	5565	603670	6.063	0.1461	6	0.87	66.259			-4.83			yes	hypothetical protein
1154	TGME49_216220	TGME49_216220	no				0	0	no				nucleus - chromatin	Nucleus / Soluble				0.6892	0.3958	37.78	2	868	89486	5.382	1.3516	14	1.68	70.196			-4.57			yes	AP2 domain transcription factor AP2XI-5
1155	TGME49_216230	TGME49_216230	no				0	0	no					Nucleus / Soluble				0.4728	0.2051	47.67	2	142	15755	8.251	1.5006	18	1.41	62.238			-0.72				hypothetical protein
1156	TGME49_216240	TGME49_216240	no				0	3	no					Cytoplasm / Soluble				0.7165	0.2068	57.5	13	804	86754	5.435	1.1514	10	0.95	63.106			-4.06			yes	hypothetical protein
1157	TGME49_216250	TGME49_216250	no				0	0	no					Cytoplasm / Soluble				0.6828	0.1941	40.54	14	1418	159061	7.192	0.3979	1	0.63	65.68			-0.51			yes	RecF/RecN/SMC N terminal domain-containing protein
1158	TGME49_216260	TGME49_216260	no				0	1	no				cytosol	Cytoplasm / Soluble				0.5593	0.1386	75.14	11	525	58016	6.406	1.2625	14	1.25	62.928			-4.15	yes		yes	eukaryotic initiation factor-2B, gamma subunit, putative
1159	TGME49_216270	TGME49_216270	no				0	3	no					Nucleus / Soluble				0.5376	0.2003	40	3	279	30292	5.148	1.1498	5	0.91	65			1.48			yes	hypothetical protein
1160	TGME49_216275	TGME49_216275	no	mTP	cTP		0	12	no				nucleolus	Mitochondrion / Soluble				0.6797	0.1435	38.2	5	190	20262	10.209	1.0824	4	0.83	55.497			-0.86			yes	ACR, YggU family COG1872 domain-containing protein
1161	TGME49_216280	TGME49_216280	no			TM	5	1	yes					Cell membrane / Membrane				0.61	0.1405	45.72	13	822	93769	5.072	1.1575	5	-0.34	56.865			0.89				adenylate and guanylate cyclase catalytic domain-containing protein
1162	TGME49_216285	TGME49_216285	no				0	0	no					Nucleus / Soluble				0.6573	0.2952	48.91	3	537	57334	6.409	1.3134	3	-0.2	51.301			0.96				hypothetical protein
1163	TGME49_216290	TGME49_216290	no				0	4	yes					Nucleus / Soluble				0.682	0.1907	42.4	5	2204	240873	6.628	0.5302	1	0.62	53.878			1.19				hypothetical protein
1164	TGME49_216335	TGME49_216335	no				0	0	no					Nucleus / Soluble				0.677	0.2103		15	7450	819938	9.652	0.0043	0	0.88	58.032			0.73			yes	hypothetical protein
1165	TGME49_216370	TGME49_216370	no				0	0	no					Nucleus / Soluble				0.9185	0.4316	43.15	1	560	64634	5.246	0.7543	4	0.73	54.545			-4.37			yes	hypothetical protein
1166	TGME49_216375	TGME49_216375	no				1	0	yes					Plastid / Membrane				0.5303	0.1382	38.25	6	305	32238	8.122	0.7846	3	0.62	56.209			-0.86				hypothetical protein
1167	TGME49_216380	TGME49_216380	no				7	0	yes					Cell membrane / Membrane				0.7514	0.1239	46.26	17	1803	198079	7.7	0.7987	6	0.8	63.137			-0.43			yes	phospholipid-translocating P-type ATPase, flippase subfamily protein
1168	TGME49_216390	TGME49_216390	no				0	0	no					Plastid / Membrane				0.5511	0.1804	44.26	6	840	89524	7.893	0.9921	3	0.88	57.907			-5.6				RNA methyltransferase, TrmH family protein
1169	TGME49_216400	TGME49_216400	no				0	0	no					Cytoplasm / Soluble				0.3002	0.1447	50	10	349	37918	7.37	1.1119	14	0.3	50.857			-0.1				meiotic recombination protein DMC1 family protein
1170	TGME49_216410	TGME49_216410	no				0	0	no				nucleolus	Nucleus / Soluble				0.5264	0.2216	47.25	6	188	21226	5.4	1.778	17	1.41	60.317			0.86	yes		yes	hypothetical protein
1171	TGME49_216415	TGME49_216415	no				0	0	no					Nucleus / Soluble				0.7877	0.2379	33	3	164	19313	10.4	1.2669	11	0.56	48.485			0.91				hypothetical protein
1172	TGME49_216420	TGME49_216420	no				0	10	no					Cytoplasm / Soluble				0.5461	0.1397	25.67	1	153	16926	11.615				55.844			0.12				hypothetical protein
1173	TGME49_216430	TGME49_216430	no				0	0	no					Cytoplasm / Soluble				0.7178	0.2531	48.18	5	3420	359364	5.877	0.8306	12	1.29	63.227			0.09	yes			TBC domain-containing protein
1174	TGME49_216435	TGME49_216435	no				0	0	yes				nucleus - non-chromatin	Nucleus / Soluble				0.877	0.5927	43.88	5	350	38328	10.772	1.4689	26	0.95	53.276			-0.24			yes	hypothetical protein
1175	TGME49_216440	TGME49_216440	no			TM	1	0	no					Nucleus / Membrane				0.7081	0.1775	43.86	2	613	68135	9.776	1.1471	19	0.66	59.935			0.38			yes	OTU family cysteine protease
1176	TGME49_216450	TGME49_216450	no				0	0	no				20S proteasome	Cytoplasm / Soluble				0.7143	0.1516	32.63	4	260	27939	5.01	1.5588	12	1.81	62.452			-4.1	yes		yes	peptidase, T1 family protein
1177	TGME49_216460	TGME49_216460	no				4	0	no				Golgi	Cell membrane / Membrane				0.5524	0.1805	33.61	2	604	65168	5.547	1.6015	15	1.22	55.702			1.91			yes	hypothetical protein
1178	TGME49_216470	TGME49_216470	no				0	0	yes					Nucleus / Soluble				0.7474	0.6746	35.86	2	501	54191	4.283	0.9722	7	0.86	51.594			-0.67			yes	hypothetical protein
1179	TGME49_216480	TGME49_216480	no				0	0	no				nucleus - non-chromatin	Nucleus / Soluble				0.7837	0.1903	57.14	3	799	87417	7.663	0.828	5	0.99	70			-4.98			yes	NMD3 family protein
1180	TGME49_216490	TGME49_216490	no				0	8	no					Cytoplasm / Soluble				0.4224	0.1898	78.33	5	234	25235	4.732	1.3471	19	0.81	49.787			-0.86			yes	hypothetical protein
1181	TGME49_216500	TGME49_216500	yes	SP	SP	TM	1	0	no					Extracellular / Membrane				0.7065	0.2096	47.37	7	2557	280722	6.727	0.4298	7	0.87	58.913			-3.52				tRNA synthetase, putative
1182	TGME49_216510	TGME49_216510	no				1	0	no				mitochondrion - membranes	Mitochondrion / Membrane				0.665	0.1747	50.86	9	711	78650	5.714	1.3189	13	1.08	66.011		Mem-MS	-4.8	yes	yes	yes	thioredoxin, putative
1183	TGME49_216530	TGME49_216530	no				0	0	no				mitochondrion - soluble	Plastid / Soluble				0.6188	0.2069	53.67	5	482	51076	10.637	1.1235	12	0.88	56.729			-3.81			yes	ribosome recycling factor protein
1184	TGME49_216540	TGME49_216540	no			TM	2	0	no				ER	ER / Membrane				0.7575	0.1273	41.47	2	704	75838	6.786	0.6946	6	0.91	60.567			-3.36			yes	dolichyl-phosphate beta-glucosyltransferase
1185	TGME49_216560	TGME49_216560	no				0	1	no					Nucleus / Soluble				0.7094	0.2333	59.22	7	532	58650	10.314	1.1361	14	0.75	60.6			-4.64			yes	methyltransferase domain-containing protein
1186	TGME49_216580	TGME49_216580	no				0	0	no				nucleus - non-chromatin	Cytoplasm / Soluble				0.628	0.637	35.5	3	1327	130378	10.217	1.0099	6	0.69	63.705			-3.59			yes	hypothetical protein
1187	TGME49_216585	TGME49_216585	no				0	0	no	2.182				Mitochondrion / Membrane				0.6067	0.1758	92	3	91	10716	11.233	0.786	0		42.391			0.99				hypothetical protein
1188	TGME49_216590	TGME49_216590	no				0	0	no				nucleus - chromatin	Cytoplasm / Soluble				0.5221	0.1475	42.13	8	1010	111196	4.88	1.3644	23	1.6	72.404			-5.1	yes		yes	HEAT repeat-containing protein
1189	TGME49_216600	TGME49_216600	no				0	0	no				nucleolus	Nucleus / Soluble				0.6499	0.138	47.46	14	616	67769	7.594	1.0941	5	1.14	58.185			-2.67			yes	exonuclease III APE
1190	TGME49_216610	TGME49_216610	no				0	0	no					Cytoplasm / Soluble				0.6591	0.1599	38.26	7	1338	146505	6.083	-0.1871	0	-0.4	56.385			-0.69			yes	ribosomal RNA large subunit methyltransferase J protein
1191	TGME49_216620	TGME49_216620	no				7	0	no				Golgi	Cell membrane / Membrane				0.5754	0.1444	41.12	39	3700	411981	6.031	0.9405	7	1.16	66.955		Mem-MS	-1.93	yes	yes	yes	EF hand domain-containing protein
1192	TGME49_216630	TGME49_216630	no			TM	0	0	no				apicoplast	Plastid / Membrane				0.5688	0.2401	39.69	12	1031	113306	6.289	0.8633	4	0.73	58.818			-5.84		yes	yes	trigger factor protein, putative
1193	TGME49_216640	TGME49_216640	no				0	0	no					Cytoplasm / Soluble				0.6304	0.1296	44.15	5	573	60681	5.848	1.0346	2	0.27	47.387			0.75	yes			GHMP kinase, putative
1194	TGME49_216650	TGME49_216650	no				0	0	no				PM - peripheral 2	Cytoplasm / Soluble				0.6085	0.116	54.63	5	436	48988	7.469	1.853	61	1.78	64.989			1.82	yes	yes	yes	S15 sporozoite-expressed protein
1195	TGME49_216660	TGME49_216660	no				0	0	no				mitochondrion - membranes	Plastid / Membrane				0.468	0.1121	57.75	1	461	48992	9.871	1.148	8	0.73	63.636			0.07	yes		yes	hypothetical protein
1196	TGME49_216670	TGME49_216670	no				0	0	yes	8.35			nucleus - non-chromatin	Cytoplasm / Soluble				0.6431	0.1768	37.68	3	941	100094	9.203	1.4012	35	1.82	75.265			-3.31	yes		yes	FUSE-binding protein 2 / KH-type splicing regulatory protein
1197	TGME49_216680	TGME49_216680	no				1	0	no				ER	ER / Membrane				0.4739	0.1468	39.8	16	397	44598	6.276	1.1844	11	1.5	63.317		Mem-MS	0.9	yes	yes	yes	ankyrin repeat-containing protein
1198	TGME49_216700	TGME49_216700	no			TM	3	6	no					ER / Membrane				0.6639	0.178	44	2	439	48151	8.508	0.6232	1	0.62	50.909			-1.44				hypothetical protein
1199	TGME49_216710	TGME49_216710	no				12	0	yes					Cell membrane / Membrane				0.5863	0.113	64.91	2	713	77032	7.375	1.241	24	-1.1	59.244			0.51				transporter, major facilitator family protein
1200	TGME49_216720	TGME49_216720	yes	SP	SP	TM	0	0	no					Extracellular / Soluble				0.8723	0.1621	36.8	1	183	20037	5.792				58.696			0.89	yes		yes	hypothetical protein
1201	TGME49_216730	TGME49_216730	no				0	0	yes				cytosol	Nucleus / Soluble				0.6627	0.1741	36.75	13	1028	113220	4.985	1.4259	30	1.42	69.485			-5.46	yes		yes	MCM2/3/5 family protein
1202	TGME49_216740	TGME49_216740	no			TM	1	0	no					Cell membrane / Membrane				0.6622	0.149	42.48	5	1146	122221	6.801	0.798	5	1.15	65.039			-3.97			yes	riboflavin kinase
1203	TGME49_216750	TGME49_216750	no				0	8	no				nucleolus	Nucleus / Soluble				0.6666	0.6629	47.25	8	377	42580	4.652	1.5136	19	1.27	62.963			-0.55			yes	Paf1/RNA polymerase II complex component LEO1
1204	TGME49_216760	TGME49_216760	no				0	0	no					Nucleus / Soluble				0.6443	0.1665	48.63	11	777	86295	9.802	0.8537	8	0.68	59.126			-2.64				RNA pseudouridine synthase superfamily protein
1205	TGME49_216770	TGME49_216770	yes	SP	SP	SP	2	0	no					Mitochondrion / Membrane				0.6976	0.1544	41	1	163	17637	10.167	2.3263	34	2.39	62.195			1.22				hypothetical protein
1206	TGME49_216780	TGME49_216780	no				0	1	yes				nucleolus	Nucleus / Soluble				0.656	0.1561	40.95	9	1003	105057	4.83	0.2095	2	0.71	57.968			-1.56				hypothetical protein
1207	TGME49_216785	TGME49_216785	no			TM	1	0	no					Mitochondrion / Membrane				0.5832	0.1276	61	2	121	13586	11.165	1.0726	11	0.96	58.197			1.3			yes	hypothetical protein
1208	TGME49_216790	TGME49_216790	no				0	0	no				nucleus - non-chromatin	Nucleus / Soluble				0.4803	0.1293	51.17	9	613	69219	7.901	1.3442	16	1.47	70.195			-4.11	yes		yes	ATP-binding cassette sub-family E member 1, putative
1209	TGME49_216800	TGME49_216800	no				0	3	yes					Nucleus / Soluble				0.5984	0.2756	45.2	4	225	26067	7.23	2.1135	14	1.27	61.947			2.1			yes	flagellar/basal body protein
1210	TGME49_216810	TGME49_216810	no				0	3	yes				cytosol	Cytoplasm / Soluble				0.4157	0.1302	39.5	1	710	78348	5.071	1.5987	38	1.72	74.684			0.89	yes		yes	5'-nucleotidase, C-terminal domain-containing protein
1211	TGME49_216820	TGME49_216820	no				11	3	yes				micronemes	Cell membrane / Membrane				0.6153	0.1222	93.5	7	560	60524	5.462	2.3131	113	2.05	65.062			-4.04	yes		yes	transporter, major facilitator family protein
1212	TGME49_216830	TGME49_216830	no				0	0	no					Nucleus / Soluble				0.6734	0.22	33.14	1	463	50891	7.209	0.8904	6	0.8	61.207			0.7			yes	DTW domain-containing protein
1213	TGME49_216840	TGME49_216840	no				0	0	no					Nucleus / Soluble				0.5634	0.1634	36.75	3	1028	112307	8.293	0.4928	3	0.59	64.431			-0.55			yes	hypothetical protein
1214	TGME49_216850	TGME49_216850	no				0	0	yes					Nucleus / Soluble				0.5531	0.1809	27.85	4	361	39551	4.495	0.8779	2	0.74	62.707			0.28				hypothetical protein
1215	TGME49_216860	TGME49_216860	no				0	0	no				cytosol	Cytoplasm / Soluble				0.4749	0.1889	54.38	6	434	49114	5.564	2.5788	162	2.45	75.862			-5.17	yes		yes	DEAD (Asp-Glu-Ala-Asp) box polypeptide DDX39
1216	TGME49_216870	TGME49_216870	no				0	0	no					Nucleus / Soluble				0.5367	0.139	71.07	19	1065	119380	6.071	1.0004	11	0.47	61.445			-4.33			yes	DNA excision repair helicase
1217	TGME49_216875	TGME49_216875	yes	SP	SP	SP	0	0	no					Extracellular / Soluble				0.3935	0.1683	26.24	27	550	60953	5.128	0.8543	0	-1.3	52.995			1.1				cpw-wpc domain-containing protein
1218	TGME49_216880	TGME49_216880	no				0	0	yes				cytosol	Cytoplasm / Soluble				0.6023	0.1703	40.25	4	321	35147	6.002	2.5074	103	2.65	79.503			-5.07	yes		yes	guanine nucleotide-binding protein
1219	TGME49_216890	TGME49_216890	no				7	0	no				PM - peripheral 2	Nucleus / Membrane				0.6149	0.1211	47.62	13	999	110878	10.177	1.2482	11	1.08	58.3			1.01			yes	hypothetical protein
1220	TGME49_216900	TGME49_216900	no				0	0	no				cytosol	Plastid / Soluble				0.4892	0.1439	34.15	7	443	47563	6.512	1.5979	20	1.53	63.514			-2.88	yes		yes	cytokine induced apoptosis inhibitor 1 family protein
1221	TGME49_216910	TGME49_216910	no				0	0	yes					Mitochondrion / Soluble				0.4903	0.153	54.5	5	217	24633	9.574	1.8913	45	1.3	61.927			-0.71				hypothetical protein
1222	TGME49_216920	TGME49_216920	no				0	0	yes					Cytoplasm / Soluble				0.5309	0.1871	44.4	6	221	24778	4.55	1.5211	14	1.02	67.568			-3.11	yes		yes	mediator complex subunit MED8
1223	TGME49_216930	TGME49_216930	no				0	0	no				19S proteasome	Nucleus / Soluble				0.6888	0.5281	41.25	9	329	37688	8.528	1.911	39	1.63	61.212			-3.84	yes		yes	cholinephosphate cytidylyltransferase
1224	TGME49_216940	TGME49_216940	no			TM	1	0	no					Lysosome/Vacuole / Membrane				0.574	0.1518	31.91	9	350	38436	5.932	0.3747	1		57.265			0.91	yes			hypothetical protein
1225	TGME49_216950	TGME49_216950	no				0	0	no					Cytoplasm / Soluble				0.5568	0.1254	42.73	10	939	103166	8.472	1.1342	4	0.82	61.17			-4.25			yes	helicase
1226	TGME49_216960	TGME49_216960	no				0	0	no				nucleolus	Cytoplasm / Soluble				0.6696	0.1453	39.27	9	863	92104	7.999	1.1881	7	0.84	60.532			0.22			yes	elongation factor Tu GTP binding domain-containing protein
1227	TGME49_216965	TGME49_216965	no			TM	1	0	no					Mitochondrion / Soluble				0.2136	0.1147	82	2	327	36490	8.429	0.9186	0	-0.77	53.963			0.67				leucine rich repeat-containing protein
1228	TGME49_216970	TGME49_216970	no				0	0	no					Cytoplasm / Soluble				0.5778	0.1605	38.88	18	621	68442	5.44	1.9585	32	1.38	62.862			0.71	yes	yes		coronin, putative
1229	TGME49_216980	TGME49_216980	no				0	0	yes					Cytoplasm / Soluble				0.5803	0.1396	50.64	15	556	61739	5.939	1.1514	7	0.88	66.786			-0.66			yes	WDR8 protein isoform 3 family protein
1230	TGME49_216990	TGME49_216990	no				0	0	no					Cytoplasm / Soluble				0.5573	0.177	35.15	3	456	49168	7.821	0.7513	2	0.85	64.333			0.16				LysM domain-containing protein
1231	TGME49_217000	TGME49_217000	no				0	2	no				nucleus - non-chromatin	Nucleus / Soluble				0.5734	0.3483	63.36	3	696	75850	8.177	1.2594	12	1.31	64.849			-0.11			yes	hypothetical protein
1232	TGME49_217010	TGME49_217010	no				0	0	yes				cytosol	Nucleus / Soluble				0.8544	0.4766	40.43	7	565	64343	4.626	1.2669	12	0.91	63.428			-3.68	yes		yes	hypothetical protein
1233	TGME49_217020	TGME49_217020	no				0	0	no				mitochondrion - soluble	Plastid / Soluble				0.4417	0.1325	44.31	16	708	79779	6.899	1.2175	10	1.48	66.008			0.02	yes		yes	ATPase, AFG1 family protein
1234	TGME49_217030	TGME49_217030	no				0	0	no					Mitochondrion / Soluble				0.8129	0.3773	36.5	2	218	23589	8.233	1.4803	23	0.87	49.772			0.51				hypothetical protein
1235	TGME49_217040	TGME49_217040	no	SP	SP		0	0	no					Extracellular / Soluble				0.4892	0.1818	28.38	12	226	23811	6.417	-0.4949	0		51.542			-0.4				hypothetical protein
1236	TGME49_217050	TGME49_217050	no				0	0	no				nucleus - chromatin	Nucleus / Soluble				0.7319	0.2918	48.16	10	1203	126320	6.322	1.3576	25	1.34	64.535			-4.55			yes	ADA2-A transcriptional co-activator SAGA component
1237	TGME49_217160	TGME49_217160	no			TM	5	0	no					ER / Membrane				0.4514	0.131	213	2	212	24705	8.673	1.703	27	1.69	76.995			-0.56				Der1 family protein
1238	TGME49_217170	TGME49_217170	no				0	6	no					Nucleus / Soluble				1.3229	0.349	45.61	2	180	20122	4.245	0.0792	0	0.73	42.541			-0.21				hypothetical protein
1239	TGME49_217178	TGME49_217178	no				0	2	no					Nucleus / Soluble				0.5696	0.1552	33.63	4	268	30880	9.602	0.8915	0		50.186			-0.29				hypothetical protein
1240	TGME49_217182	TGME49_217182	no				0	0	no					Cytoplasm / Soluble				0.6106	0.1458	45.95	23	2894	315731	7.54	1.3168	20	1.15	56.442			-2.62			yes	RNA-dependent RNA polymerase RDP
1241	TGME49_217220	TGME49_217220	no				0	0	no				nucleus - non-chromatin	Cytoplasm / Soluble				0.6738	0.2116	51.4	18	1027	115472	5.674	1.5623	36	0.92	63.813			-4.34			yes	zinc finger, C3HC4 type (RING finger) domain-containing protein
1242	TGME49_217340	TGME49_217340	no			TM	6	0	no				endomembrane vesicles	Cell membrane / Membrane				0.7406	0.1396	52.4	3	785	84917	5.747	1.3444	20	0.77	66.031			-1.09			yes	hypothetical protein
1243	TGME49_217350	TGME49_217350	no				0	0	yes				nucleus - chromatin	Cytoplasm / Soluble				0.6596	0.1566	58.57	10	819	87998	7.94	0.9731	7	0.96	73.293			-4.05			yes	methyltransferase MTA70, putative
1244	TGME49_217360	TGME49_217360	no				0	1	yes					Cytoplasm / Soluble				0.7133	0.622	33.63	5	2084	232231	7.86	0.2718	5	0.63	62.878			-3.33			yes	hypothetical protein
1245	TGME49_217370	TGME49_217370	yes	SP	SP	SP	2	0	yes	5.125	7.769			Mitochondrion / Membrane				0.5196	0.1311	33	1	164	17456	11.091	-0.1367	0	-1	53.333			0.37				hypothetical protein
1246	TGME49_217380	TGME49_217380	no				0	0	no					Cytoplasm / Soluble				0.5811	0.1396	43.42	1	1041	114294	6.518	-1.301	0	-1.22	48.273			-0.18				hypothetical protein
1247	TGME49_217390	TGME49_217390	no				0	0	no					Cytoplasm / Soluble				0.5783	0.1351	32.22	13	740	80064	4.557	-1.1549	0		57.22			0.12				hypothetical protein
1248	TGME49_217400	TGME49_217400	yes	SP	SP	SP	4	0	no				rhoptries 1	Cell membrane / Membrane				0.5747	0.1276	36.76	8	771	85863	7.774	1.2958	18	0.81	61.399			-0.16			yes	hypothetical protein
1249	TGME49_217410	TGME49_217410	no	SP	SP	TM	3	0	yes				apical 2	Cell membrane / Membrane				0.5722	0.1274	46.11	8	875	93274	9.407	0.9675	1	-0.68	52.283			0.01			yes	hypothetical protein
1250	TGME49_217420	TGME49_217420	yes	SP	SP	TM	3	0	yes					Cell membrane / Membrane				0.4642	0.1319	47.06	8	752	82367	8	1.0342	6	-0.05	56.972			0.55				hypothetical protein
1251	TGME49_217430	TGME49_217430	no				0	0	yes				19S proteasome	Cytoplasm / Soluble				0.4635	0.1546	29.33	3	439	47782	4.851	1.5603	17	1.11	52.727			1.02	yes		yes	protease inhibitor PI1
1252	TGME49_217440	TGME49_217440	no				0	0	no				40S ribosome	Nucleus / Soluble				0.683	0.331	32.93	7	493	51253	5.271	1.3923	20	1.24	57.085			-1.55			yes	HCNGP family protein
1253	TGME49_217450	TGME49_217450	no				0	0	no					Mitochondrion / Soluble				0.4773	0.1445	49.75	4	198	22907	7.707	1.5344	12	1.08	56.784			-2.03				general transcription factor IIH polypeptide 5 GTF2H5
1254	TGME49_217460	TGME49_217460	no				0	2	no				cytosol	Mitochondrion / Soluble				0.4878	0.1825	35.88	12	860	95527	7.083	1.8985	42	1.84	65.505			-3.72	yes		yes	glutaminyl-tRNA synthetase (GlnRS)
1255	TGME49_217470	TGME49_217470	no				0	3	no					Nucleus / Soluble				0.5559	0.1667	36.73	2	1468	160406	8.541	0.7536	5	0.61	52.825			-3.58				hypothetical protein
1256	TGME49_217480	TGME49_217480	no				0	0	no				nucleus - chromatin	Nucleus / Soluble				0.7066	0.2598	38.78	7	1589	174617	8.554	1.1923	35	0.96	59.434			-1.04			yes	hypothetical protein
1257	TGME49_217490	TGME49_217490	yes	SP	SP	SP	0	0	no					Extracellular / Soluble				0.5718	0.1311	27.38	13	218	23947	4.731	1.9719	6		57.534			-0.07				hypothetical protein
1258	TGME49_217500	TGME49_217500	no				0	0	no					Nucleus / Soluble				0.4701	0.1515	38.67	12	347	38594	9.321	1.8689	17	0.86	57.184			0.89			yes	HMG (high mobility group) box domain-containing protein
1259	TGME49_217510	TGME49_217510	no				0	1	no				IMC	Nucleus / Soluble				0.5574	0.1828	38.1	5	380	42131	8.799	2.7106	134	2.05	57.48		Mem-MS	2.07	yes	yes	yes	hypothetical protein
1260	TGME49_217520	TGME49_217520	yes	SP	SP	SP	0	0	no					Extracellular / Soluble	112	C-109/0,005		0.6077	0.13	67.5	2	134	14470	9.092	2.1046	169	1.46	55.556			1.61				hypothetical protein
1261	TGME49_217530	TGME49_217530	yes	SP	SP	SP	0	0	no				dense granules	ER / Membrane				0.43	0.1161	48.17	6	577	63768	7.282	1.6368	71	0.89	48.27		Mem-MS	2.13	yes	yes	yes	hypothetical protein
1262	TGME49_217540	TGME49_217540	no				0	0	no				nucleus - non-chromatin	Nucleus / Soluble				0.7262	0.369	29.33	3	351	38104	9.736	1.6132	114	1.47	58.523			1.98	yes		yes	RNA recognition motif-containing protein
1263	TGME49_217550	TGME49_217550	no				0	4	no				endomembrane vesicles	Plastid / Soluble				0.648	0.1957	39	6	233	24743	6.835	2.3403	115	1.64	55.556			2.07			yes	hypothetical protein
1264	TGME49_217555	TGME49_217555	no				0	0	no					Cytoplasm / Soluble				0.4242	0.4884	27.25	4	108	11583	8.397	2.2176	66	1.43	50.459			1.6			yes	hypothetical protein
1265	TGME49_217560	TGME49_217560	no				0	0	no				nucleolus	Mitochondrion / Soluble				0.5182	0.2096	73	4	72	8539	5.132	2.0103	51	1.46	64.384			-3.16	yes		yes	DNA-directed RNA polymerase II RPB10
1266	TGME49_217570	TGME49_217570	no				0	0	no				PM - peripheral 2	Nucleus / Soluble				0.45	0.1711	30.4	2	151	16954	9.474	2.9083	456	2.65	68.421			-3	yes		yes	ribosomal protein RPS27
1267	TGME49_217580	TGME49_217580	no				0	0	no					Cytoplasm / Soluble				0.5296	0.1968	40.75	9	325	35622	6.443	1.4545	11	1.12	60.736			-4.89			yes	DNA-directed RNA polymerase III RPC6
1268	TGME49_217590	TGME49_217590	yes	SP	SP	TM	0	0	no					Mitochondrion / Soluble				0.5054	0.1637	39.5	3	552	59800	10.697	1.1069	12	0.95	61.844			-2.4				50S ribosomal protein L17, putative
1269	TGME49_217600	TGME49_217600	no				0	0	no				nucleus - chromatin	Cytoplasm / Soluble				0.4766	0.1682	31.76	18	666	75601	6.943	1.4824	16	1.31	65.667			0.85	yes		yes	calcium-dependent protein kinase CDPK9
1270	TGME49_217610	TGME49_217610	no			TM	7	0	no					Cell membrane / Membrane				0.5946	0.1572	40.69	2	1179	133290	5.915	2.0699	92	1.09	56.271			1.77				hypothetical protein
1271	TGME49_217620	TGME49_217620	no			TM	0	0	yes					Nucleus / Soluble				0.5846	0.147	45.78	1	411	44281	10.013	0.7251	2	0.67	48.544			-3.34				hypothetical protein
1272	TGME49_217630	TGME49_217630	no				0	0	no					Cytoplasm / Soluble				0.569	0.1852	40.08	3	1001	110321	8.21	0.8762	1	-0.96	51.397			1.38				hypothetical protein
1273	TGME49_217640	TGME49_217640	no				0	0	no				nucleolus	Plastid / Soluble				0.4922	0.1734	65.5	3	130	13662	6.425	1.7347	52	1.21	45.802			2.76			yes	hypothetical protein
1274	TGME49_217650	TGME49_217650	no				0	0	no					Cytoplasm / Soluble				0.59	0.5817	54.78	8	492	58087	9.091	0.6866	2		56.592			0.77				hypothetical protein
1275	TGME49_217660	TGME49_217660	no				0	8	no	11.4	14.361			Cytoplasm / Soluble				0.4765	0.1509	28.8	4	143	16228	5.597	1.0204	1	0.32	63.889			2.51				Tctex-1 family protein
1276	TGME49_217665	TGME49_217665	no				0	0	no					Cytoplasm / Soluble				0.6557	0.4037	32.67	3	195	20820	7.928	1.6497	45	0.65	58.163			-4.49			yes	hypothetical protein
1277	TGME49_217670	TGME49_217670	no				3	0	yes					Cell membrane / Membrane				0.559	0.1119	36.81	5	993	108377	9.397	1.0009	5	0.84	55.734			-2.38				ribosomal protein RPS6
1278	TGME49_217680	TGME49_217680	no			TM	0	0	no				dense granules	Cytoplasm / Soluble				0.6859	0.2177	37.88	7	2234	246147	5.105	1.7062	118	1.88	67.025		Mem-MS	0.99	yes	yes	yes	hypothetical protein
1279	TGME49_217688	TGME49_217688	no				0	4	no				apical 1	Nucleus / Soluble				0.7437	0.4752	34.17	1	785	85281	8.411	0.8865	5	0.82	56.997			-0.47			yes	hypothetical protein
1280	TGME49_217692	TGME49_217692	no				0	0	no					Nucleus / Soluble				0.6214	0.1497	41.5	3	1327	144480	5.854	0.2945	1	0.51	61.22			0.45				hypothetical protein
1281	TGME49_217700	TGME49_217700	no				0	0	no					Cytoplasm / Soluble				0.6466	0.2242	36.21	1	1737	179418	5.874	0.1399	0	1.1	57.595			-1.16			yes	AP2 domain transcription factor AP2XII-2
1282	TGME49_217710	TGME49_217710	yes	SP	SP	TM	0	0	no					Golgi apparatus / Membrane				0.3939	0.1241	45.13	7	360	40965	8.32	-0.4318	0		59.834			-0.01				DnaJ domain-containing protein
1283	TGME49_217720	TGME49_217720	no				2	0	no					Cell membrane / Membrane				0.6169	0.1703	32.5	6	259	28362	9.988	1.1297	14	0.07	61.154			1.07				hypothetical protein
1284	TGME49_217722	TGME49_217722	no	mTP	cTP		0	0	no					Mitochondrion / Soluble				0.6386	0.1897	29	2	86	8766	8.393	0.9004	0		51.724			0.85				hypothetical protein
1285	TGME49_217724	TGME49_217724	no				0	0	no					Mitochondrion / Soluble				0.6931	0.3505	39.67	2	118	13911	11.634	0.2945	0		44.538			0.17				hypothetical protein
1286	TGME49_217726	TGME49_217726	no	SP	SP		0	1	yes					Extracellular / Soluble				0.6792	0.1468	37	4	73	8183	4.673	1.3284	2	1.14	58.108			0.53				hypothetical protein
1287	TGME49_217728	TGME49_217728	no				0	0	no					Cytoplasm / Soluble				0.5606	0.1759	36.33	2	108	11898	8.255	0.6785	0		49.541			-0.21				hypothetical protein
1288	TGME49_217730	TGME49_217730	no				0	0	no					Nucleus / Soluble				0.6233	0.1499	36.57	8	1352	147644	9.198	0.6821	3	0.49	63.267			-0.79				hypothetical protein
1289	TGME49_217740	TGME49_217740	yes	SP	SP	TM	0	8	no				apicoplast	Plastid / Soluble				0.5871	0.1139	37.7	5	376	39040	9.402	0.9768	1	2.02	68.966	SurfBiot		-1.89	yes	yes	yes	3-ketoacyl-(acyl-carrier-protein) reductase
1290	TGME49_217750	TGME49_217750	no				0	0	no					Nucleus / Soluble				0.5337	0.1386	31.4	1	156	17226	11.15	0.9395	1	0.13	56.051			-0.14				hypothetical protein
1291	TGME49_217760	TGME49_217760	no				0	0	no				mitochondrion - soluble	Mitochondrion / Soluble				0.4537	0.1499	47.67	9	428	48227	10.609	1.4136	16	1.12	63.636			-3.11			yes	GTP-binding protein
1292	TGME49_217770	TGME49_217770	no				0	0	no			5.394		Nucleus / Soluble				0.7363	0.3713	39.18	2	1566	165163	6.595	0.968	20	1.17	63.369			-1.4			yes	hypothetical protein
1293	TGME49_217780	TGME49_217780	no				2	0	no				ER	Cell membrane / Membrane				0.7134	0.2946	44.94	8	808	86250	6.179	0.7664	8	0.79	61.187			-5.36			yes	Sec20 protein
1294	TGME49_217790	TGME49_217790	no				1	0	no					Nucleus / Membrane				0.7228	0.5669	40.61	7	2395	268151	6.09	0.2695	1	0.36	63.648			-4.21				S1 RNA binding domain-containing protein
1295	TGME49_217800	TGME49_217800	no				0	0	no					Nucleus / Soluble				0.7163	0.2391	49.08	5	1177	129587	5.211	-0.1308	0	-1.52	55.263			-0.03				hypothetical protein
1296	TGME49_217810	TGME49_217810	no				0	0	yes					Nucleus / Soluble				0.959	0.8099	28.14	1	196	21985	9.752	0.017	0		52.284			-0.52				hypothetical protein
1297	TGME49_217820	TGME49_217820	no				0	0	no				nucleus - non-chromatin	Cytoplasm / Soluble				0.4837	0.1492	46.4	9	463	51723	5.681	1.5837	15	1.82	73.922			-3.09	yes		yes	PCI domain-containing protein
1298	TGME49_217830	TGME49_217830	no				0	0	no					Nucleus / Soluble				0.6298	0.1687	39.96	9	1917	203247	7.718	1.2101	13	0.99	62.565			0.51			yes	hypothetical protein
1299	TGME49_217850	TGME49_217850	no				0	0	no				19S proteasome	Cytoplasm / Soluble				0.5786	0.1495	45.25	11	542	59658	5.881	1.1017	14	0.51	59.853			-0.54	yes		yes	Sucrose-6F-phosphate phosphohydrolase
1300	TGME49_217855	TGME49_217855	no				0	0	no					Cytoplasm / Soluble				0.5936	0.1753	30	2	149	16346	10.925	0.4472	0		56			1.57				hypothetical protein
1301	TGME49_217860	TGME49_217860	no				0	0	no		9.654			Cytoplasm / Soluble				0.6613	0.2578	35.18	2	3095	328540	8.225	0.0212	1	-0.11	62.371			-1.49				hypothetical protein
1302	TGME49_217870	TGME49_217870	no			TM	4	1	no				Golgi	Cell membrane / Membrane				0.77	0.1432	53.88	7	430	47156	5.496	1.5542	26	1.35	62.413			0.47	yes		yes	DHHC zinc finger domain-containing protein
1303	TGME49_217875	TGME49_217875	no				0	0	no					Mitochondrion / Soluble				0.3391	0.1097	44.5	2	88	9588	9.467	1.0154	1	1.47	55.056			1.11			yes	hypothetical protein
1304	TGME49_217880	TGME49_217880	no				0	0	yes					Cytoplasm / Soluble				0.6684	0.236	41.3	1	412	41468	8.059	1.1816	24	1.35	78.45			0.43	yes		yes	RNA-binding protein Nova-1, putative
1305	TGME49_217890	TGME49_217890	no				0	2	yes				nucleus - non-chromatin	Cytoplasm / Soluble				0.4092	0.1258	65.67	1	196	21722	6.542	2.3499	201	2.24	64.467			0.23	yes	yes	yes	alkyl hydroperoxide reductase/ Thiol specific antioxidant/ Mal allergen, putative
1306	TGME49_217900	TGME49_217900	no				0	0	no				cytosol	Nucleus / Soluble				0.5423	0.2074	26.14	3	182	20699	4.294	1.3568	13	0.86	57.377			-4.78			yes	hypothetical protein
1307	TGME49_217910	TGME49_217910	no				0	0	yes					Nucleus / Soluble				0.6314	0.1731	48.05	9	2017	223400	6.831	0.8069	6	1.37	69.425			-3.45			yes	DNA polymerase (pol2) superfamily protein
1308	TGME49_217915	TGME49_217915	no				0	0	no					Nucleus / Soluble				0.8204	0.2847	34.25	2	410	44015	5.381	1.2889	0	0.46	44.526			1.18				hypothetical protein
1309	TGME49_217920	TGME49_217920	no				0	2	no					Cytoplasm / Membrane				0.4949	0.1404	38.08	3	456	51826	8.627	0.798	0		49.234			0.75				hypothetical protein
1310	TGME49_217930	TGME49_217930	no			TM	0	0	no					Nucleus / Soluble				0.4833	0.1603	37.6	2	375	40533	7.544	1.6192	16	-0.14	52.66			1.18				hypothetical protein
1311	TGME49_217940	TGME49_217940	no				0	6	no					Nucleus / Soluble				0.5906	0.1589	33.53	5	1005	109696	6.135	1.1544	2	0.09	52.087			1.41				hypothetical protein
1312	TGME49_217951	TGME49_217951	no				0	0	no					Nucleus / Soluble				0.6048	0.3639	70	1	139	15176	4.537	2.168	75	2	57.143							hypothetical protein
1313	TGME49_217961	TGME49_217961	no				0	4	yes					Nucleus / Soluble				0.6512	0.1569	41.55	2	830	88426	6.509	1.0366	2		51.264							hypothetical protein
1314	TGME49_218000	TGME49_218000	no				0	2	no					Nucleus / Membrane				0.7914	0.1935	45.03	8	3286	353467	7.812	0.4031	5	0.52	60.694			-5.27				hypothetical protein
1315	TGME49_218070	TGME49_218070	no				0	0	no				nucleus - non-chromatin	Nucleus / Soluble				0.7543	0.1946	47.19	7	1745	186095	6.879	0.8055	9	0.85	63.688			-5.02			yes	hypothetical protein
1316	TGME49_218130	TGME49_218130	no				0	0	no					Mitochondrion / Soluble				0.5947	0.1537	26.5	1	264	28438	11.486	0.444	3	-0.77	61.887							hypothetical protein
1317	TGME49_218188	TGME49_218188	no				0	1	no					Cytoplasm / Soluble				0.6858	0.2698	38.29	7	918	102297	5.258	0.993	9	-0.34	56.474							hypothetical protein
1318	TGME49_218192	TGME49_218192	no			TM	0	2	no					Mitochondrion / Membrane				0.5444	0.1637	37.33	6	559	61359	10.247	1.8545	16	-1.1	59.643			-0.45				hypothetical protein
1319	TGME49_218195	TGME49_218195	no				0	4	no			4.306		Plastid / Soluble				0.4721	0.2261	44.75	2	178	20344	11.901	1.1738	5	0.64	54.19			1.63				hypothetical protein
1320	TGME49_218200	TGME49_218200	no				0	0	no				cytosol	Cytoplasm / Soluble				0.5049	0.1466	36.71	8	623	67852	6.014	1.3735	12	1.23	62.821			-0.92	yes		yes	UDP-sugar pyrophospharylase
1321	TGME49_218210	TGME49_218210	no				0	0	no					Cytoplasm / Soluble				0.5697	0.1786	33.7	6	1010	113388	4.853	-0.301	1	-1.15	67.854			-3.64				Chromosome-associated kinesin KLP1, putative
1322	TGME49_218215	TGME49_218215	no				0	2	no					Nucleus / Soluble				0.6388	0.1916	41.79	7	584	64754	9.178	0.0682	0		48.376			0.37			yes	hypothetical protein
1323	TGME49_218220	TGME49_218220	no				0	0	no				nucleus - chromatin	Cytoplasm / Soluble				0.2153	0.1407	37.63	6	300	34285	6.763	1.8269	44	1.6	65.116			-4.05			yes	cell-cycle-associated protein kinase CDK, putative
1324	TGME49_218230	TGME49_218230	no				0	0	no					Nucleus / Soluble				0.621	0.2716	37.18	1	631	67258	8.62	1.1452	11	0.8	50.475			0.29			yes	histone lysine methyltransferase, SET, putative
1325	TGME49_218240	TGME49_218240	no			TM	1	0	no				IMC	Cell membrane / Membrane				0.5596	0.2188	27.71	4	1246	132282	5.091	1.1855	13	1.66	65.838		Mem-MS	-2.87	yes	yes	yes	hypothetical protein
1326	TGME49_218250	TGME49_218250	no				0	0	no				cytosol	Nucleus / Soluble				0.5934	0.2083	51.3	15	512	56862	5.056	1.5308	27	1.35	59.454			-3.32	yes		yes	TAP42 family protein
1327	TGME49_218260	TGME49_218260	no				0	0	no					Nucleus / Soluble				0.6842	0.1467	137	1	136	15413	11.519	2.9444	361	2.19	64.964			2.05	yes		yes	histone H3.3
1328	TGME49_218270	TGME49_218270	no			TM	8	2	yes				rhoptries 2	Cell membrane / Membrane				0.5548	0.1106	72.8	1	363	39048	6.577	1.9987	17	1.84	52.747		Mem-MS	2.01		yes	yes	hypothetical protein
1329	TGME49_218280	TGME49_218280	no				0	2	no				mitochondrion - membranes	Mitochondrion / Soluble				0.5037	0.2115	38.92	9	466	50571	5.856	1.6545	25	1.59	64.24	SurfBiot		-2.81	yes	yes	yes	eukaryotic porin, putative
1330	TGME49_218290	TGME49_218290	no				0	1	no		9.396			Cytoplasm / Soluble				0.4754	0.1151	57.17	12	1314	144717	7.704	0.9823	1	-1.22	57.567			0.88			yes	WD domain, G-beta repeat-containing protein
1331	TGME49_218300	TGME49_218300	no				0	0	yes				nucleus - non-chromatin	Nucleus / Soluble				0.7644	0.223	46.15	5	1199	124070	8.507	1.3473	31	1.38	58.25			1.21			yes	zinc finger (CCCH type) motif-containing protein
1332	TGME49_218310	TGME49_218310	no				1	0	no					Nucleus / Soluble				0.5869	0.1638	34.61	17	968	105902	4.557	2.0329	105	1.88	59.236			1.3				microneme protein MIC14
1333	TGME49_218340	TGME49_218340	no				0	0	no					Cytoplasm / Soluble				0.526	0.2207	30.46	24	1187	127812	5.371	0.7168	3	-0.82	57.407			0.32				hypothetical protein
1334	TGME49_218350	TGME49_218350	no				0	0	no					Nucleus / Soluble				0.6725	0.2711	39.6	1	197	21910	10.114	0.5944	0		55.051			1.41				hypothetical protein
1335	TGME49_218358	TGME49_218358	no				0	0	no				nucleus - non-chromatin	Nucleus / Soluble				0.9206	0.4129	44.3	4	442	48543	10.176	1.6719	21	1.04	56.208			-2.35			yes	zinc knuckle domain-containing protein
1336	TGME49_218362	TGME49_218362	no				0	5	no					Nucleus / Soluble				0.7316	0.2438	29.75	3	1070	112833	8.156	0.3927	1	0.6	56.583			1.83				zinc finger protein ZFP1
1337	TGME49_218370	TGME49_218370	no				0	0	no					Cell membrane / Membrane				0.6665	0.4669	32	3	319	34205	9.914	1.3681	17	1.09	52.5			0.01			yes	hypothetical protein
1338	TGME49_218390	TGME49_218390	no				0	0	no					Nucleus / Soluble				1.0387	0.36	38.43	1	268	31656	11.922	0.1931	0		63.569			-1.92				hypothetical protein
1339	TGME49_218400	TGME49_218400	no				0	7	no					Nucleus / Soluble				0.7643	0.5277	43.46	5	2911	319735	8.115	-0.1487	0	-0.34	58.516			-0.57			yes	NEK kinase
1340	TGME49_218410	TGME49_218410	no				0	0	yes				60S ribosome	Cytoplasm / Soluble				0.4037	0.1289	52.5	3	314	34158	5.368	2.5088	197	2.4	81.905	SurfBiot		-3.16	yes	yes	yes	ribosomal protein RPP0
1341	TGME49_218420	TGME49_218420	no				0	0	no				nucleus - non-chromatin	Nucleus / Soluble				0.5381	0.1379	57.7	8	576	62558	6.582	1.7269	30	1.47	69.151			-4.29	yes		yes	WD domain, G-beta repeat-containing protein
1342	TGME49_218450	TGME49_218450	no				1	0	no					Cell membrane / Membrane				0.7187	0.4431	37.94	1	606	64184	4.912	-0.8239	0	-0.96	50.741			0.04				hypothetical protein
1343	TGME49_218460	TGME49_218460	no				0	0	no					Cytoplasm / Soluble				0.1876	0.2073	43.5	1	173	19991	5.56	-0.7212	0		49.425			1.56				hypothetical protein
1344	TGME49_218470	TGME49_218470	yes	SP	SP	TM	0	0	no					Golgi apparatus / Membrane				0.6652	0.1362	48.83	8	878	96629	6.077	0.2201	5		55.631			0.61	yes			protein disulfide-isomerase, putative
1345	TGME49_218490	TGME49_218490	no				0	0	no					Cytoplasm / Soluble				0.6809	0.2396	45.98	10	2988	326706	5.931	0.4871	3	0.07	53.831			-5.12				hypothetical protein
1346	TGME49_218500	TGME49_218500	no				0	0	no					Cytoplasm / Soluble				0.563	0.1711	35.66	4	1568	168174	8.772	0.6739	0	-0.1	59.847			-0.38				hypothetical protein
1347	TGME49_218510	TGME49_218510	yes	SP	SP	SP	0	0	no					Extracellular / Soluble				0.5966	0.169	41.89	13	376	39880	6.278	-0.1871	0		51.459			1.34				hypothetical protein
1348	TGME49_218520	TGME49_218520	yes	SP	SP		1	0	no				micronemes	Cell membrane / Membrane				0.8374	0.2634	58.33	1	349	36669	4.492	2.753	718	2.21	48.571		Mem-MS	1.05	yes	yes	yes	microneme protein MIC6
1349	TGME49_218530	TGME49_218530	no				0	1	yes				cytosol	Cytoplasm / Soluble				0.2892	0.1176	43.25	7	345	38083	7.886	1.2138	5	1.22	57.803			-0.04	yes		yes	proteasome-interacting thioredoxin domain-containing protein
1350	TGME49_218540	TGME49_218540	yes	SP	SP	SP	1	0	no			3.294	ER	ER / Soluble				0.4944	0.124	37.55	5	412	45091	8.971	0.9445	1	1.64	61.501			0.53	yes		yes	peptidase S15, putative
1351	TGME49_218550	TGME49_218550	no				0	0	no					Cytoplasm / Soluble				0.759	0.2216	40.97	5	1269	135387	10.026	1.732	35	1.45	64.961			-3.52			yes	PIK3R4 kinase-related protein
1352	TGME49_218560	TGME49_218560	no				0	0	no					Cytoplasm / Soluble				0.5769	0.1521	37.36	40	3399	365035	6.497	0.975	15	1.15	69.853			-3.06	yes		yes	acetyl-coA carboxylase ACC2
1353	TGME49_218570	TGME49_218570	no				0	0	no					Nucleus / Soluble				0.646	0.2804	39.57	4	553	61203	4.791	1.3619	16	1.19	61.552			-4.79			yes	Nin one binding (NOB1) Zn-ribbon family protein
1354	TGME49_218580	TGME49_218580	no				0	0	no				nucleolus	Cytoplasm / Soluble				0.5861	0.1635	50	12	2899	310823	6.16	0.617	11	1	64.793			0.94			yes	RNA methyltransferase, TrmH family protein
1355	TGME49_218590	TGME49_218590	no				0	0	no				mitochondrion - soluble	Plastid / Membrane				0.5858	0.1848	34.65	7	900	97637	9.329	1.386	18	1.16	63.152		Mem-MS	0.43	yes	yes	yes	protein phosphatase 2C domain-containing protein
1356	TGME49_218600	TGME49_218600	no				0	0	no				nucleus - non-chromatin	Nucleus / Soluble				0.8134	0.6857	37.65	9	752	83929	10.572	1.1232	11	1.03	63.214			-3.49			yes	RNA recognition motif-containing protein
1357	TGME49_218610	TGME49_218610	no				0	0	no				nucleolus	Nucleus / Soluble				0.5829	0.129	44.57	13	1247	136211	7.401	1.0878	12	1	67.949			-5.23			yes	ATPase (DUF699) protein
1358	TGME49_218720	TGME49_218720	no				0	0	no				PM - peripheral 2	Cytoplasm / Soluble				0.591	0.1606	36.05	14	1477	160932	8.816	1.7096	44	1.28	57.172			-0.01	yes		yes	calcium-dependent protein kinase CDPK6
1359	TGME49_218730	TGME49_218730	no			TM	2	0	no				Golgi	Cell membrane / Membrane				0.805	0.1647	51.4	2	256	27496	7.326	1.788	60	1.62	66.148			0.57			yes	hypothetical protein
1360	TGME49_218740	TGME49_218740	no			TM	4	0	no					Cell membrane / Membrane				0.6572	0.1433	92.5	2	184	20309	6.502	2.4845	77	1.42	58.919			0.97			yes	membrane protein, putative
1361	TGME49_218750	TGME49_218750	no				0	2	no					Cytoplasm / Soluble				0.4093	0.1649	48	2	335	37466	7.045	0.8987	9	0.05	52.083			0.74			yes	hypothetical protein
1362	TGME49_218760	TGME49_218760	no				0	0	no				PM - peripheral 2	Cytoplasm / Soluble				0.6251	0.1412	30	4	329	35808	4.782	1.3389	15	1.01	66.364			-5.35	yes		yes	SNAP protein (soluble N-ethylmaleimide-sensitive factor Attachment Protein), putative
1363	TGME49_218770	TGME49_218770	no				3	2	no				mitochondrion - membranes	Cell membrane / Membrane				0.6466	0.1802	45.13	7	721	75642	10.29	0.7796	1	0.33	57.341			-4.06			yes	carrier superfamily protein
1364	TGME49_218780	TGME49_218780	no				0	13	no				cytosol	Nucleus / Soluble				0.6019	0.173	48.2	10	481	52755	5.217	1.6213	13	1.89	61.618			0.69	yes		yes	phosphoserine aminotransferase, putative
1365	TGME49_218790	TGME49_218790	no				0	6	no				mitochondrion - soluble	Cytoplasm / Soluble				0.5414	0.1729	41.48	9	870	93228	5.968	1.1529	10	0.76	62.916			-3.3			yes	elongation factor G C-terminus domain-containing protein
1366	TGME49_218800	TGME49_218800	no				0	0	no					Nucleus / Soluble				0.7581	0.2335	52.04	8	1196	128830	8.264	0.776	3	0.85	62.49			-5.11			yes	hypothetical protein
1367	TGME49_218810	TGME49_218810	no				0	0	no				cytosol	Nucleus / Soluble				0.7086	0.2797	37.33	6	223	24878	7.836	1.2582	7	0.88	61.607			0.4	yes		yes	histidyl-tRNA synthetase
1368	TGME49_218820	TGME49_218820	no				0	0	no				nucleus - non-chromatin	Cytoplasm / Soluble				0.4374	0.1408	29.8	3	148	15392	8.438	2.4986	110	2.09	67.114			0.68	yes		yes	alba 2
1369	TGME49_218830	TGME49_218830	no				0	0	no				nucleus - chromatin	Plastid / Soluble				0.653	0.1494	50.83	12	1219	131433	4.876	0.9703	12	0.82	62.459			-4.15			yes	hypothetical protein
1370	TGME49_218840	TGME49_218840	no				0	1	yes				mitochondrion - soluble	Cytoplasm / Soluble				0.5756	0.1221	37.31	13	2163	234148	8.093	0.4786	1	0.83	58.872			-1.51			yes	mutS domain protein
1371	TGME49_218850	TGME49_218850	yes	SP	SP	TM	1	1	yes					Mitochondrion / Membrane				0.4161	0.1344	45.5	3	272	30285	9.842	1.3782	16	1.13	53.48			-4.23				ribosomal protein RPS9
1372	TGME49_218860	TGME49_218860	yes	SP	SP	SP	0	0	no					Extracellular / Soluble				0.5751	0.1998	29.25	11	350	37396	6.567	0.1271	0		52.707			0.51				hypothetical protein
1373	TGME49_218870	TGME49_218870	no				0	2	no					Nucleus / Soluble				0.4714	0.1595	77.33	7	463	52858	6.02	1.3326	6	0.78	60.345			-0.74			yes	TBC domain-containing protein
1374	TGME49_218880	TGME49_218880	no				0	0	no					Cytoplasm / Soluble				0.7009	0.2652	38.43	5	268	30649	5.103	1.5953	13	1.36	66.543			-3.52				SF-assemblin, putative
1375	TGME49_218890	TGME49_218890	no				0	0	no					Nucleus / Soluble				0.6192	0.1497	40.38	3	968	107141	6.843	-0.3372	0	-1.22	60.475			-1.46				hypothetical protein
1376	TGME49_218900	TGME49_218900	no				0	0	yes					Nucleus / Soluble				0.6384	0.2149	31.79	1	921	101229	8.738	-1.3979	0	-0.6	48.807			0.2				hypothetical protein
1377	TGME49_218910	TGME49_218910	no			TM	5	0	yes					Cell membrane / Membrane				0.5544	0.1226	45.94	7	734	81616	4.989	1.2716	6	0.16	67.755			1.41			yes	hypothetical protein
1378	TGME49_218920	TGME49_218920	no				0	0	no				20S proteasome	Peroxisome / Soluble				0.4796	0.1162	34.44	10	309	33758	6.342	1.7888	30	1.94	66.129			-4.4	yes		yes	proteasome subunit beta type, putative
1379	TGME49_218930	TGME49_218930	no				0	0	yes					Cytoplasm / Soluble				0.3916	0.141	64.14	7	448	51365	5.748	0.5366	2	-0.54	62.806			0.71				BTB/POZ domain-containing protein
1380	TGME49_218940	TGME49_218940	no				0	0	no				mitochondrion - membranes	ER / Membrane				0.807	0.2152	46.57	3	325	35121	4.912	1.8313	21	2.02	61.963		Mem-MS	-3.92	yes	yes	yes	hypothetical protein
1381	TGME49_218950	TGME49_218950	no				0	0	no				nucleolus	Nucleus / Membrane				0.6732	0.1917	44.73	6	1162	126593	5.486	1.0867	14	0.8	61.135			-4.19			yes	hypothetical protein
1382	TGME49_218955	TGME49_218955	no				0	0	no		8.651			Mitochondrion / Soluble				0.5398	0.1691	50.33	2	150	17099	11.946	1.1399	0	1.3	60.265			1.61				hypothetical protein
1383	TGME49_218960	TGME49_218960	no				0	0	yes				nucleus - chromatin	Nucleus / Soluble				0.6651	0.3078	43.9	9	2282	247703	5.678	1.2819	33	1.77	67.674			-3.73	yes		yes	AP2 domain transcription factor AP2XII-1
1384	TGME49_219070	TGME49_219070	no				0	0	yes					Nucleus / Soluble				0.6832	0.2805	50.39	33	2720	307967	5.155	1.0378	26	0.5	63.322			-2.2			yes	cyclic nucleotide-binding domain-containing protein
1385	TGME49_219080	TGME49_219080	no				0	0	no				nucleus - chromatin	Cytoplasm / Soluble				0.3551	0.1257	39.25	8	313	35404	7.056	1.2238	20	1.16	64.331			-1.78	yes		yes	edge expressed protein, putative
1386	TGME49_219090	TGME49_219090	no				0	0	no					Nucleus / Soluble				0.5896	0.1984	43.25	1	172	19073	8.478	0.238	0		53.179							hypothetical protein
1387	TGME49_219100	TGME49_219100	no				0	0	no					Nucleus / Soluble				0.8244	0.1954	49.08	4	588	65347	7.688	1.0095	2	1.02	47.368			-3.47				cyclin-dependent kinase regulatory subunit protein
1388	TGME49_219110	TGME49_219110	no				0	1	yes					Nucleus / Soluble				0.6145	0.3842	34	7	373	41435	9.661				52.674			1.16				hypothetical protein
1389	TGME49_219120	TGME49_219120	no				0	1	no				nucleolus	Cytoplasm / Soluble				0.5142	0.2086	30.19	4	1086	116062	7.411	1.7858	142	1.3	54.646			2.32			yes	zinc finger (CCCH type) motif-containing protein
1390	TGME49_219125	TGME49_219125	no				0	0	yes					Mitochondrion / Membrane				0.1821	0.1715	101	5	100	11480	11.61	1.4967	0	0.9	51.485			1.72				hypothetical protein
1391	TGME49_219130	TGME49_219130	yes	SP	SP	SP	1	7	no				apicoplast	Extracellular / Soluble				0.4514	0.1191	42.67	8	639	68587	6.994	1.7297	30	1.34	53.594			-3.53	yes		yes	NADPH-glutathione reductase
1392	TGME49_219140	TGME49_219140	no				0	1	yes				cytosol	Nucleus / Soluble				0.526	0.3187	26.86	3	187	20734	4.254	2.2549	66	2.02	60.106			-0.86	yes		yes	EF-1 guanine nucleotide exchange domain-containing protein
1393	TGME49_219150	TGME49_219150	no				0	0	no				nucleus - non-chromatin	Nucleus / Soluble				0.7312	0.9037	32.46	16	843	96010	5.089	1.5228	21	0.93	54.858			-4.1			yes	zinc finger, zz type domain-containing protein
1394	TGME49_219160	TGME49_219160	no		lTP		0	0	no					Plastid / Soluble				0.6551	0.2054	35	15	349	38448	5.94	0.7419	1		49.429			1.3	yes			hypothetical protein
1395	TGME49_219170	TGME49_219170	no				0	0	no				IMC	Cytoplasm / Soluble				0.6756	0.2718	34	1	305	33334	4.299	1.4925	10	1.24	51.634			-0.98	yes		yes	hypothetical protein
1396	TGME49_219175	TGME49_219175	no			TM	1	0	yes					Mitochondrion / Membrane				0.4695	0.1438	66	2	131	15514	11.098	1.4484	5	1.34	60.606			1.04				hypothetical protein
1397	TGME49_219180	TGME49_219180	no				0	0	no					Nucleus / Soluble				0.6431	0.1695	48.75	3	779	84404	7.566	1.0461	5	0.9	54.103			1.46				acetyltransferase, GNAT family protein
1398	TGME49_219190	TGME49_219190	no			TM	0	0	no				cytosol	Mitochondrion / Soluble				0.5836	0.139	38.71	7	270	30099	7.885	1.7938	47	1.12	56.089			-1.68			yes	nuclear movement protein domain containing protein
1399	TGME49_219200	TGME49_219200	no				0	0	no			4.202	nucleus - non-chromatin	Nucleus / Soluble				0.8173	0.5126	56.65	15	962	107354	6.028	1.3269	12	0.94	58.775			-5.23	yes		yes	DEAD/DEAH box RNA helicase family protein
1400	TGME49_219210	TGME49_219210	no				0	1	no					Cytoplasm / Soluble				0.4	0.1935	42.14	8	294	30785	4.664	1.1875	6	1.23	52.203			-1.43			yes	ankyrin repeat-containing protein
1401	TGME49_219218	TGME49_219218	no				0	0	no					Cytoplasm / Soluble				0.6323	0.2228	37.16	3	1634	175384	7.611	0.6599	0	-0.47	49.725			1.04				hypothetical protein
1402	TGME49_219222	TGME49_219222	no				0	0	no					Mitochondrion / Soluble				0.7007	0.1575	90	3	179	20809	11.193	0.9624	0		53.333			1.52				hypothetical protein
1403	TGME49_219230	TGME49_219230	no				0	0	no					Cytoplasm / Soluble				0.4527	0.1838	46.06	15	782	87017	6.987	1.9271	77	1.36	53.512			-0.15	yes			AMP-binding enzyme domain-containing protein
1404	TGME49_219240	TGME49_219240	no				0	2	yes					Plastid / Soluble				0.4379	0.1553	44.5	2	266	29069	9.453	1.3367	24	1.12	57.303		Mem-MS	1.31		yes	yes	Peptidyl-tRNA hydrolase PTH2 domain-containing protein
1405	TGME49_219250	TGME49_219250	no				1	0	no				Golgi	Golgi apparatus / Membrane				0.6558	0.1379	43.37	7	823	89518	7.783	1.7569	47	1.39	63.107		Mem-MS	-0.09	yes	yes	yes	acetyltransferase, GNAT family protein
1406	TGME49_219260	TGME49_219260	no				11	0	no					Cell membrane / Membrane				0.6985	0.194	41.88	18	3391	373607	6.431	1.1031	27	1.03	62.235			-0.7			yes	cation-transporting ATPase, putative
1407	TGME49_219270	TGME49_219270	no				6	0	no				IMC	Cell membrane / Membrane				0.5168	0.1301	43.33	3	389	43033	4.69	2.4124	49	2.63	80.513		Mem-MS	-3.53	yes	yes	yes	multi-pass transmembrane protein
1408	TGME49_219280	TGME49_219280	no				0	1	no				cytosol	Cytoplasm / Soluble				0.4546	0.1739	41.5	11	414	46086	4.874	1.6424	21	1.56	65.301			-2.53	yes		yes	actin like protein ALP1
1409	TGME49_219290	TGME49_219290	no				0	0	no				19S proteasome	Cytoplasm / Soluble				0.6095	0.1355	25.38	10	329	36258	8.615	1.1714	3	1.15	66.061			-1.3			yes	F-actin-capping protein subunit beta, putative
1410	TGME49_219300	TGME49_219300	no				0	0	no				nucleus - non-chromatin	Nucleus / Soluble				0.892	0.4188	61.33	1	367	38513	11.19	1.0366	5	1.12	73.641	SurfBiot		0.11		yes	yes	ran binding protein
1411	TGME49_219310	TGME49_219310	no				0	1	no				cytosol	Cytoplasm / Soluble				0.4819	0.1461	48.18	11	818	90143	5.134	1.8394	40	1.81	72.161	SurfBiot		-2.04	yes	yes	yes	DnaK family protein
1412	TGME49_219320	TGME49_219320	no			TM	2	0	no				IMC	Cell membrane / Membrane				0.4834	0.1519	36	4	431	46607	6.62	2.3276	93	2.55	75.694	SurfBiot	Mem-MS	-3.74	yes	yes	yes	acid phosphatase GAP50
1413	TGME49_219348	TGME49_219348	yes	SP	SP	SP	0	0	yes					Cell membrane / Membrane	369	S-370/0,00	G-369/0,363	0.6658	0.2016	30.46	2	395	41881	4.836	0.6656	0		52.02			1.4				SAG-related sequence SRS55M
1414	TGME49_219370	TGME49_219370	no				0	0	no					Nucleus / Soluble				0.8339	0.1966	37	2	406	41171	8.134	0.5888	7	-0.62	54.545			0.31				hypothetical protein
1415	TGME49_219430	TGME49_219430	no				0	0	yes				ER 2	Nucleus / Soluble				0.6587	0.2069	44.74	7	1207	131844	9.804	0.6561	6	0.52	55.298			-4.73			yes	tRNA ligase class II core domain (G, H, P, S and T) domain-containing protein
1416	TGME49_219440	TGME49_219440	no				0	0	no				nucleus - chromatin	Nucleus / Soluble				0.6294	0.2166	40.67	11	1707	181402	5.134	0.9009	8	1.17	69.028			-5.07	yes		yes	hypothetical protein
1417	TGME49_219450	TGME49_219450	no				0	0	no					Cytoplasm / Soluble				0.5417	0.1836	37.87	2	2650	282061	7.967	-1.1549	0	-1.52	55.149			-1.2			yes	WD domain, G-beta repeat-containing protein
1418	TGME49_219460	TGME49_219460	no				0	0	no				cytosol	Cytoplasm / Soluble				0.6516	0.195	41.42	2	1283	136333	5.783	0.683	9	1.59	74.766			-3.7	yes		yes	hypothetical protein
1419	TGME49_219470	TGME49_219470	no				0	0	no					Mitochondrion / Soluble				0.7419	0.1488	43	1	171	19119	11.485	0.5647	2	1.27	58.14			-0.47				hypothetical protein
1420	TGME49_219485	TGME49_219485	no				0	0	no					Cytoplasm / Soluble				0.6756	0.2356	38.93	4	2335	255032	6.444	0.6503	6	0.51	57.363			0.18				hypothetical protein
1421	TGME49_219500	TGME49_219500	no				0	0	no					Plastid / Soluble				0.6337	0.1367	33.11	9	628	70127	6.225	1.3495	15	1.11	62.003			0				hypothetical protein
1422	TGME49_219510	TGME49_219510	no				0	0	no					Mitochondrion / Soluble				0.4253	0.1256	64.71	9	452	49015	9.701	1.2477	19	0.94	62.914	SurfBiot		-4.17		yes	yes	GTP binding protein 7 isoform 2 family protein, putative
1423	TGME49_219520	TGME49_219520	no				0	1	no				cytosol	Cytoplasm / Soluble				0.5622	0.1389	39.3	5	392	44029	5.684	1.7641	46	1.72	74.809			-0.04	yes		yes	histone arginine methyltransferase PRMT1
1424	TGME49_219530	TGME49_219530	no				0	0	no					Cell membrane / Membrane				0.5348	0.1959	42.83	7	256	29239	10.143	1.4565	5	0.67	64.981			-0.27				hypothetical protein
1425	TGME49_219540	TGME49_219540	yes	SP	SP	SP	0	0	no				cytosol	ER / Soluble				0.4914	0.1366	32.85	18	1280	139516	6.508	1.7055	29	2	67.447	SurfBiot		-4.53	yes	yes	yes	cytosolic tRNA-Ala synthetase
1426	TGME49_219550	TGME49_219550	no	mTP	mTP		0	0	no				mitochondrion - soluble	Mitochondrion / Soluble				0.5185	0.1258	58.88	13	470	50126	9.09	1.7924	42	1.79	63.907			-4.25	yes		yes	dihydrolipoyllysine-residue succinyltransferase component of oxoglutarate dehydrogenase
1427	TGME49_219570	TGME49_219570	no				0	2	no					Mitochondrion / Soluble				0.6085	0.1212	58.67	1	175	19770	8.798	1.3788	3	0.44	46.591			2.08				hypothetical protein
1428	TGME49_219590	TGME49_219590	no				0	0	no				nucleus - chromatin	Cytoplasm / Soluble				0.5609	0.1233	44.82	9	492	52950	6.14	1.5738	21	1.25	64.706		Mem-MS	-4.12	yes	yes	yes	RuvB family 1 protein
1429	TGME49_219600	TGME49_219600	no				0	0	no				nucleus - non-chromatin	Nucleus / Soluble				0.7986	0.2632	37.88	3	908	95306	8.468	1.2605	21	1.03	58.526			0.39			yes	hypothetical protein
1430	TGME49_219610	TGME49_219610	no				0	0	no					Nucleus / Soluble				0.482	0.1376	35	2	209	23165	4.85	1.5992	23	-0.7	57.143			1.35				hypothetical protein
1431	TGME49_219620	TGME49_219620	no	SP	SP	TM	1	2	no					Golgi apparatus / Soluble				0.6089	0.1814	37.13	4	556	60305	9.104	1.0116	7	0.54	52.962			1.07				hypothetical protein
1432	TGME49_219630	TGME49_219630	no			TM	1	2	yes				mitochondrion - membranes	Mitochondrion / Membrane				0.5261	0.1331	43.18	13	949	103988	6.404	1.5068	32	1.41	62.421		Mem-MS	-2.78	yes	yes	yes	flavodoxin domain-containing protein
1433	TGME49_219640	TGME49_219640	no				0	0	no				nucleolus	Nucleus / Soluble				0.6874	0.1971	43.24	12	1815	197265	8.317	0.738	11	0.68	59.471			-0.83			yes	hypothetical protein
1434	TGME49_219650	TGME49_219650	no				5	6	yes					Cell membrane / Membrane				0.7071	0.2056	40.49	15	2793	304332	8.062	1.3456	5	0.68	54.474			0.49			yes	transporter, small conductance mechanosensitive ion channel (MscS) family protein
1435	TGME49_219660	TGME49_219660	no			TM	2	0	yes					Golgi apparatus / Membrane				0.5272	0.2003	39.85	4	4900	542754	9.577	-0.7212	0	-0.4	71.904			0.6	yes			hypothetical protein
1436	TGME49_219670	TGME49_219670	no				0	0	yes					Nucleus / Soluble				0.5907	0.1642	28.38	4	595	62259	7.183	-1.2218	0		53.02			0.63				zinc finger (CCCH type) motif-containing protein
1437	TGME49_219678	TGME49_219678	no				0	1	yes					Cytoplasm / Soluble				0.6453	0.2071	35	2	1469	158096	9.59	0.5428	6	0.35	52.177		Mem-MS	-1.1		yes	yes	hypothetical protein
1438	TGME49_219682	TGME49_219682	no				0	0	no				mitochondrion - soluble	Plastid / Soluble				0.533	0.1884	44.65	12	758	82162	7.782	1.1418	4	1.04	61.397			-0.83	yes		yes	pyruvate dehydrogenase kinase, putative
1439	TGME49_219690	TGME49_219690	no				0	0	no					Extracellular / Soluble				0.4514	0.2273	34.83	6	208	23379	9.063	2.4491	239	2.12	63.636			0.22	yes		yes	hypothetical protein
1440	TGME49_219700	TGME49_219700	no				0	0	no				cytosol	Nucleus / Soluble				0.5101	0.135	37.59	15	1014	111886	5.556	1.1878	9	1.66	65.714			-5.43	yes		yes	DNA replication licensing factor MCM4, putative
1441	TGME49_219710	TGME49_219710	no				0	0	yes				nucleus - chromatin	Cytoplasm / Soluble				0.6491	0.1963	42.09	13	1893	200026	6.364	0.8882	10	1.05	68.374			-2.03	yes		yes	hypothetical protein
1442	TGME49_219720	TGME49_219720	no				0	0	no	2.327			PM - peripheral 2	Plastid / Soluble				0.3591	0.1299	40.67	1	243	25801	8.377	1.3111	16	1.18	67.623			-4.24	yes		yes	Ras-related protein Rab-5C, putative
1443	TGME49_219730	TGME49_219730	no			TM	0	0	yes					Nucleus / Membrane				0.421	0.2021	31.36	2	438	49537	9.756	2.1939	92	1.59	52.62			0.92				hypothetical protein
1444	TGME49_219738	TGME49_219738	no				0	1	no				nucleolus	Nucleus / Membrane				0.7574	0.1507	40.81	9	2529	273282	5.917	1.4456	22	0.93	58.538			-4.24			yes	hypothetical protein
1445	TGME49_219742	TGME49_219742	yes	SP	SP	SP	0	0	no					Cell membrane / Membrane			N-419/0,736	0.7205	0.337	37.25	4	446	49827	5.709	0.4609	0		61.298			0.9			yes	hypothetical protein
1446	TGME49_219750	TGME49_219750	no				0	5	yes				mitochondrion - soluble	Cytoplasm / Soluble				0.6139	0.1622	38.67	2	115	12453	9.428	2.4355	81	2.2	68.103			-3.51	yes		yes	cytochrome c, putative
1447	TGME49_219760	TGME49_219760	no				0	7	no				cytosol	Nucleus / Soluble				0.558	0.1807	55.5	6	221	24642	8.795	1.3349	11	1	63.964			-4.19	yes		yes	N-acetyltransferase family protein
1448	TGME49_219770	TGME49_219770	no			TM	1	0	yes				mitochondrion - soluble	Golgi apparatus / Membrane				0.6571	0.1409	34.94	4	593	66408	11.515	1.2074	9	0.69	58.586			-4.28			yes	30S ribosomal protein S12, putative
1449	TGME49_219780	TGME49_219780	no				0	0	no					Nucleus / Soluble				0.9841	0.3696	34.33	1	102	12135	9.95				58.252			-4.43				hypothetical protein
1450	TGME49_219790	TGME49_219790	no				0	0	no				nucleus - non-chromatin	Nucleus / Soluble				0.7506	0.2767	34.75	15	694	76834	9.376	1.2762	13	1.08	69.64			-4.7	yes		yes	pre-mRNA processing factor PRP3
1451	TGME49_219800	TGME49_219800	no				0	2	no				PM - peripheral 2	Cytoplasm / Soluble				0.5137	0.1499	36.14	3	505	56614	5.154	1.7817	39	1.8	73.715			-5.49	yes	yes	yes	vacuolar ATP synthase subunit b, putative
1452	TGME49_219810	TGME49_219810	no			TM	1	4	no				dense granules	Cell membrane / Membrane				0.6471	0.1229	42.04	8	966	106329	7.508	2.2542	214	1.63	67.632		Mem-MS	0.69	yes	yes	yes	hypothetical protein
1453	TGME49_219820	TGME49_219820	no				0	0	no					Cytoplasm / Soluble				0.4751	0.3726	25.5	1	611	68581	8.235	1.8818	123	1.18	65.359				yes	yes	yes	polyubiquitin UbC, putative
1454	TGME49_219828	TGME49_219828	no				0	5	no					Nucleus / Soluble				0.626	0.8625	24.75	1	98	11382	10.564	-0.0706	0		66.667			0.96	yes			HMG (high mobility group) box domain-containing protein
1455	TGME49_219832	TGME49_219832	no			TM	0	14	no					Nucleus / Membrane				0.7132	0.3155	38.21	9	1260	139942	7.526	0.4378	8	0.07	56.622			-4.03				cyclin-dependent kinase regulatory subunit protein
1456	TGME49_219840	TGME49_219840	no				0	0	no					Nucleus / Soluble				0.9376	0.2414	38.12	1	295	32741	6.315	0.8129	9	0.73	59.459			-4.12			yes	hypothetical protein
1457	TGME49_219850	TGME49_219850	no	SP	SP	TM	0	0	no				cytosol	Mitochondrion / Membrane				0.4299	0.1451	37.77	15	830	93479	7.921	1.6979	21	2.16	70.638			-4.45	yes		yes	prolyl-tRNA synthetase (ProRS)
1458	TGME49_219860	TGME49_219860	no				0	0	no				nucleus - chromatin	Cytoplasm / Soluble				0.6208	0.1342	34.75	18	972	108256	4.854	1.5559	18	1.73	64.543			-4.37	yes		yes	replication licensing factor, putative
1459	TGME49_220025	TGME49_220025	no				0	0	no					Cytoplasm / Soluble				0.4964	0.1412	35	22	909	101186	5.642	-0.5376	0		52.418			0.43				hypothetical protein
1460	TGME49_220060	TGME49_220060	no				0	0	yes					Mitochondrion / Soluble				0.4412	0.1363	39	2	116	12962	8.761	0.3054	0	-0.72	58.12							hypothetical protein
1461	TGME49_220070	TGME49_220070	no				0	0	no					Peroxisome / Membrane			S-129/0,182	0.6115	0.1733	39	3	155	16851	6.324	0.48	1		45.513							hypothetical protein
1462	TGME49_220080	TGME49_220080	no			TM	2	0	no					Golgi apparatus / Membrane				0.7518	0.1508	76.75	4	306	31648	4.162	0.5011	1		48.208			0.44				Toxoplasma gondii family C protein
1463	TGME49_220090	TGME49_220090	no				0	0	no				cytosol	Nucleus / Soluble				0.6799	0.2306	44	4	263	28050	8.542	1.3149	11	1.06	57.955			-3.67	yes		yes	hypothetical protein
1464	TGME49_220100	TGME49_220100	no				0	0	no				mitochondrion - soluble	Mitochondrion / Soluble				0.459	0.1141	50.73	4	557	61019	9.795	1.6329	30	1.63	62.366			-4.54	yes		yes	phosphoribosylpyrophosphate synthetase
1465	TGME49_220110	TGME49_220110	no				0	1	no					Nucleus / Soluble				0.6852	0.1558	43.48	5	2521	270229	6.402	0.3802	6	0.53	56.979			-3.9			yes	hypothetical protein
1466	TGME49_220120	TGME49_220120	no				0	0	no					Nucleus / Soluble				0.7708	0.1222	79.5	6	317	32891	8.753	1.0934	9	1.03	61.006			-0.3			yes	hypothetical protein
1467	TGME49_220125	TGME49_220125	no				0	2	no					Plastid / Membrane				0.6196	0.1026	60	4	179	19555	7.445	-0.4202	0	-0.7	53.889			-4.17				hypothetical protein
1468	TGME49_220128	TGME49_220128	no				0	9	no					Nucleus / Soluble				0.5959	0.6409	33.86	2	236	28210	11.967	-0.3468	0	-0.44	68.776			-1.51				hypothetical protein
1469	TGME49_220132	TGME49_220132	no				0	1	no					Cytoplasm / Soluble				0.538	0.1745	38.02	2	1900	201284	7.937	-0.0862	0	0.25	61.441			-4.72				hypothetical protein
1470	TGME49_220140	TGME49_220140	no				0	0	no				nucleolus	Cytoplasm / Soluble				0.6284	0.2041	24.5	3	244	25965	4.7	0.73	0	1.05	60			-2.29	yes		yes	EF hand domain-containing protein
1471	TGME49_220145	TGME49_220145	no			TM	0	0	no					Mitochondrion / Membrane				0.7723	0.123	34.5	2	206	23393	10.228	0.3404	0		51.208			0.57				hypothetical protein
1472	TGME49_220150	TGME49_220150	no				0	12	no					Cytoplasm / Soluble				0.4784	0.2136	31.33	3	187	21308	11.191	1.4021	6	0.98	61.17			-2.48				50S ribosomal protein L16, putative
1473	TGME49_220160	TGME49_220160	no				0	0	no				nucleolus	Nucleus / Soluble				0.6749	0.1718	42.69	10	554	59413	7.679	0.9657	6	0.83	67.387			-1.46			yes	WD domain-containing protein
1474	TGME49_220170	TGME49_220170	no				0	0	yes					Nucleus / Soluble				0.7272	0.7043	50.17	10	601	68006	4.569	1.4126	26	0.68	56.146			-0.78	yes		yes	hypothetical protein
1475	TGME49_220175	TGME49_220175	no				0	0	no					Nucleus / Soluble				0.6606	0.1831	43.31	4	692	74510	7.238	1.0069	2	0.54	56.421			-1.58				hypothetical protein
1476	TGME49_220180	TGME49_220180	no			TM	0	0	no					Plastid / Membrane				0.5517	0.1454	53.17	1	318	35844	11.208	0.7803	3	-0.07	53.918			-1.89				hypothetical protein
1477	TGME49_220190	TGME49_220190	no				1	0	no				Golgi	Golgi apparatus / Membrane			C-532/0,684	0.7408	0.2029	43.15	6	560	60950	8.36	0.5694	3	0.84	65.775			-3.28	yes		yes	hypothetical protein
1478	TGME49_220200	TGME49_220200	no				0	0	no				mitochondrion - soluble	Mitochondrion / Soluble				0.5315	0.1809	40.06	2	680	74896	6.066	1.0453	7	0.59	62.702			-2.38			yes	hypothetical protein
1479	TGME49_220208	TGME49_220208	no				0	0	no					Nucleus / Soluble				0.7404	0.1981	42.48	6	2590	280515	7.839	0.2923	4	0.57	60.594			-4.55			yes	hypothetical protein
1480	TGME49_220212	TGME49_220212	no				0	0	no					Nucleus / Soluble				0.7376	0.2411	43.42	10	520	57479	7.806	0.7259	2	0.61	60.077			-2.21			yes	pseudouridine synthase
1481	TGME49_220230	TGME49_220230	no				0	0	no				nucleus - chromatin	Cytoplasm / Soluble				0.5763	0.2065	44.93	9	1212	128832	4.982	0.8261	10	0.92	65.622			-0.76			yes	leucine rich repeat-containing protein
1482	TGME49_220240	TGME49_220240	no	SP	SP	TM	2	0	yes				dense granules	Cell membrane / Membrane				0.7257	0.658	40.42	1	526	54103	10.126	1.3473	17	0.74	49.146	SurfBiot	Mem-MS	0.9			yes	hypothetical protein
1483	TGME49_220250	TGME49_220250	no				0	0	no				cytosol	Nucleus / Soluble				0.7859	0.276	25.88	5	206	22208	3.903	2.3382	80	1.32	68.116			-4.99	yes		yes	Nucleotide-sensitive chloride conductance regulator (ICln) protein
1484	TGME49_220260	TGME49_220260	no				0	0	no				nucleus - non-chromatin	Nucleus / Soluble				0.8048	0.2337	45.92	2	596	63404	10.2	1.3174	16	1.1	69.347			-0.65			yes	hypothetical protein
1485	TGME49_220270	TGME49_220270	no				0	1	no				IMC	Cytoplasm / Soluble				0.4674	0.1797	37.08	1	444	48635	4.894	1.8937	32	1.92	72.809			-3.19	yes	yes	yes	alveolin domain containing intermediate filament IMC6
1486	TGME49_220280	TGME49_220280	yes	SP	SP	SP	0	0	no					Extracellular / Soluble				0.5185	0.2591	34.77	8	451	48901	5.418	0.382	1	-1.4	48.673			1.54	yes			mucin family glycoprotein
1487	TGME49_220290	TGME49_220290	no				0	0	no					Cytoplasm / Soluble				0.6175	0.2033	38.04	12	2053	219989	7.158	0.8457	12	-0.27	61.538			-0.16				hypothetical protein
1488	TGME49_220300	TGME49_220300	yes		SP	TM	1	0	yes				apicoplast	Extracellular / Soluble				0.8207	0.6845	42.52	8	1402	155791	9.459	0.85	5	0.25	59.8			-4.88	yes		yes	ribosomal protein L15 protein
1489	TGME49_220310	TGME49_220310	no				1	12	no					Nucleus / Membrane				0.6675	0.2095	39.25	1	156	17930	10.997	0.238	0		52.866			1.73				hypothetical protein
1490	TGME49_220320	TGME49_220320	no				0	0	no			6.684	ER 2	Cytoplasm / Soluble				0.687	0.1522	35.56	6	319	34249	4.925	0.7642	10	0.66	65.938			-0.08			yes	BSD domain-containing protein
1491	TGME49_220330	TGME49_220330	yes	SP		TM	3	0	no					Cell membrane / Membrane				0.6136	0.1476	78	1	545	58959	7.422	0.3324	3	0.84	71.612			0.4				hypothetical protein
1492	TGME49_220340	TGME49_220340	no				4	0	no					Cell membrane / Membrane				0.6548	0.1823	36.91	5	1734	186003	5.759	0.1987	3	-1	62.478			-1.25			yes	hypothetical protein
1493	TGME49_220350	TGME49_220350	no			TM	1	7	no				apicoplast	Golgi apparatus / Membrane				0.5961	0.142	48.79	5	1170	127447	9.308	0.8739	4	1.1	60.461			-3.76			yes	tRNA ligases class II (D, K and N) domain-containing protein
1494	TGME49_220360	TGME49_220360	no				0	5	yes				PM - peripheral 2	Cytoplasm / Soluble				0.632	0.1971	43.47	11	1390	148570	5.986	1.0588	9	1.1	66.139			-0.99	yes		yes	FAD binding domain-containing protein
1495	TGME49_220370	TGME49_220370	no				0	0	no					Cytoplasm / Soluble				0.6744	0.2786	32.65	1	1207	134171	9.352	0.9657	15	0.79	58.94			-1.17			yes	hypothetical protein
1496	TGME49_220380	TGME49_220380	no				1	0	no					Cell membrane / Membrane			D-1019/0,279	0.6443	0.1857	31.91	2	1052	112720	6.299	1.6316	48	1.15	56.125			-0.4			yes	hypothetical protein
1497	TGME49_220390	TGME49_220390	no			TM	4	0	yes				Golgi	Cell membrane / Membrane				0.5541	0.1249	68.75	4	274	29294	8.577	1.8721	68	1.71	67.636		Mem-MS	0.02	yes	yes	yes	hypothetical protein
1498	TGME49_220400	TGME49_220400	no				0	0	no				cytosol	Cytoplasm / Soluble				0.6305	0.1741	59.5	2	118	12922	7.583	3.1876	340	3.2	77.311			-4.23	yes	yes	yes	actin depolymerizing factor ADF
1499	TGME49_220420	TGME49_220420	no				5	1	no					Cell membrane / Membrane				0.5432	0.1318	52.05	18	1040	116126	8.215	1.037	2	-0.66	54.083			1.23				3'5'-cyclic nucleotide phosphodiesterase domain-containing protein
1500	TGME49_220430	TGME49_220430	no				11	0	no				PM - peripheral 2	Cell membrane / Membrane				0.6815	0.1634	40.48	2	1618	170931	6.372	0.5717	1	0.89	62.631			-1.63			yes	hypothetical protein
1501	TGME49_220440	TGME49_220440	no				0	0	no					Nucleus / Soluble				0.6999	0.444	32.65	4	848	92101	5.876	0.5587	1	0.55	57.951			0.84	yes			cyclin-dependent kinase regulatory subunit protein
1502	TGME49_220450	TGME49_220450	no				0	0	no				nucleus - chromatin	Nucleus / Soluble				0.7415	0.5687	36.56	2	657	70927	6.301	0.2989	0	0.83	59.422			-0.97			yes	ribonuclease HI protein
1503	TGME49_220460	TGME49_220460	no				0	0	no			7.343		Nucleus / Soluble				0.5583	0.1986	53.2	9	265	29479	6.681	0.673	6	-0.19	58.647			-0.64				SNF7 family protein
1504	TGME49_220470	TGME49_220470	no				0	0	no					Cytoplasm / Soluble				0.7041	0.3257	33.63	2	1344	141264	8.369	1.4914	35	1.32	62.974			-0.83			yes	hypothetical protein
1505	TGME49_220480	TGME49_220480	no				0	0	no					Nucleus / Soluble				0.6486	0.21	50.81	4	812	88574	6.988	0.9304	4	0.91	61.624			-4.41			yes	hypothetical protein
1506	TGME49_220490	TGME49_220490	no				0	0	no				nucleolus	Nucleus / Soluble				0.6041	0.1275	42.29	1	295	32825	10.14	0.8739	11	1	78.041			-2.21			yes	pre-rRNA-processing protein PNO1, putative
1507	TGME49_220500	TGME49_220500	no			TM	0	0	no				cytosol	Mitochondrion / Membrane				0.5329	0.1343	38.8	6	387	43079	8.473	1.9663	38	1.79	56.959			-0.44	yes		yes	UBX domain-containing protein
1508	TGME49_220510	TGME49_220510	no				0	0	no				apical 1	Cytoplasm / Soluble				0.8431	0.4491	57.09	1	627	65807	5.249	1.5035	41	0.97	57.166			0.89	yes		yes	hypothetical protein
1509	TGME49_220520	TGME49_220520	no				0	1	no					Nucleus / Soluble				0.7508	0.3489	34.82	2	2297	248070	9.354	0.7528	11	0.97	57.354			1.41				hypothetical protein
1510	TGME49_220525	TGME49_220525	no			TM	1	0	yes					Mitochondrion / Membrane				0.5859	0.2964	52.5	2	104	12131	12.266	0.8567	8	0.18	61.905							hypothetical protein
1511	TGME49_220530	TGME49_220530	no				0	3	no					Nucleus / Soluble				0.7537	0.3704	37.38	5	485	53121	9.701	1.42	23	0.8	53.909			0.77				AP2 domain transcription factor AP2V-1
1512	TGME49_220540	TGME49_220540	no				2	3	no					Nucleus / Membrane				0.604	0.1357	49.5	2	296	32239	9.975	1.1471	26	0.23	56.902			0.3				hypothetical protein
1513	TGME49_220560	TGME49_220560	no			TM	0	0	no					Mitochondrion / Soluble				0.6798	0.794	22.2	6	424	47217	8.343	0.2742	0	-0.8	56.941			0.05		yes		hypothetical protein
1514	TGME49_220570	TGME49_220570	no				1	0	yes				Golgi	Nucleus / Membrane				0.5808	0.1547	50.07	10	700	76277	8.585	1.2833	16	0.84	57.204			0.68			yes	hypothetical protein
1515	TGME49_220580	TGME49_220580	no				0	0	no					Nucleus / Soluble				0.5943	0.3163	23.86	1	166	19352	11.589	1.322	5	0.71	47.904			1.49				hypothetical protein
1516	TGME49_220585	TGME49_220585	no				0	0	no					Nucleus / Soluble				0.7204	0.278	38.59	1	1234	135971	10.038	0.4116	1	-0.49	50.04			0.35				hypothetical protein
1517	TGME49_220600	TGME49_220600	no				10	0	no				PM - integral	Cell membrane / Membrane				0.5774	0.117	63	4	755	82440	6.344	1.5093	35	1.59	73.413		Mem-MS	0.93		yes	yes	hypothetical protein
1518	TGME49_220610	TGME49_220610	no				0	0	no					Nucleus / Soluble				0.619	0.2034	30.5	7	548	58057	5.947	1.3228	25	1.08	56.648			1.23			yes	protein phosphatase 2C domain-containing protein
1519	TGME49_220630	TGME49_220630	no				0	0	no					Nucleus / Soluble				0.6885	0.1715	37.6	9	939	102228	7.5	1.6585	61	1.52	55.745			2.15			yes	hypothetical protein
1520	TGME49_220640	TGME49_220640	no				0	0	no					Nucleus / Soluble				0.6887	0.1866	38.42	3	460	48920	5.512	1.6739	116	1.2	56.182							hypothetical protein
1521	TGME49_220650	TGME49_220650	no				0	0	no					Nucleus / Soluble				0.8207	0.2919	45.43	6	317	34868	10.251	0.7466	2		57.233							hypothetical protein
1522	TGME49_220720	TGME49_220720	no				0	0	no					Plastid / Soluble				0.615	0.127	39.67	1	118	12510	4.418	0.243	0	0.28	56.303							hypothetical protein
1523	TGME49_220730	TGME49_220730	no				0	0	no					Mitochondrion / Soluble				0.6102	0.1684	57	1	113	12911	10.612	1.2625	12	0.95	50							hypothetical protein
1524	TGME49_220740	TGME49_220740	no				0	0	no					Cytoplasm / Soluble				0.6505	0.137	40.67	12	365	39869	5.247	0.4942	0		63.115							hypothetical protein
1525	TGME49_220840	TGME49_220840	no				0	0	no					Cytoplasm / Soluble				0.6157	0.17	40.86	9	571	62984	7.705	1.5788	0		54.021			1.76	yes			threonine synthase
1526	TGME49_220850	TGME49_220850	no				0	0	no					Nucleus / Soluble				0.722	0.2788	33.67	1	201	22633	10.588				57.921			-4.32				hypothetical protein
1527	TGME49_220860	TGME49_220860	no				0	0	no				nucleus - chromatin	Cytoplasm / Soluble				0.6056	0.1639	54.82	7	602	65158	6.259	1.382	29	1.18	64.013			-5.2	yes		yes	DEAD/DEAH box helicase
1528	TGME49_220870	TGME49_220870	no			TM	3	0	no					ER / Membrane				0.6631	0.1163	87.5	4	174	18885	10.249	1.7265	28	1.2	61.714			0.95				hypothetical protein
1529	TGME49_220880	TGME49_220880	no				0	0	no					Cytoplasm / Soluble				0.3965	0.2289	40.8	5	203	23552	4.979	1.4272	17	0.93	64.706			-0.68				hypothetical protein
1530	TGME49_220890	TGME49_220890	no				1	0	no				PM - peripheral 2	Plastid / Membrane				0.4835	0.1304	37.92	3	454	51196	9.107	2.2736	61	1.71	55.385		Mem-MS	2.06	yes	yes	yes	hypothetical protein
1531	TGME49_220900	TGME49_220900	no				0	1	no				PM - peripheral 2	Nucleus / Soluble				0.7135	0.359	43.76	1	706	78152	6.487	0.6263	0	0.78	69.307			-3.42				hypothetical protein
1532	TGME49_220910	TGME49_220910	no				0	0	no				nucleolus	Cytoplasm / Soluble				0.7314	0.1801	42.14	16	1769	190437	5.229	0.9222	7	1.01	59.153			-2.05			yes	HEAT repeat-containing protein
1533	TGME49_220920	TGME49_220920	no				0	0	yes					Cytoplasm / Soluble				0.7113	0.1602	42.97	1	1675	179029	5.464	0.2095	5	0.74	60.919			-4.78			yes	hypothetical protein
1534	TGME49_220930	TGME49_220930	no				8	0	no				IMC	Cell membrane / Membrane				0.5455	0.101	62.55	11	687	74168	5.66	1.4036	7	1.59	74.564		Mem-MS	-2.62	yes	yes	yes	hypothetical protein
1535	TGME49_220940	TGME49_220940	no				0	0	no					Plastid / Soluble				0.5871	0.2091	34.5	5	482	52151	9.302	0.8797	3	0.89	63.561	SurfBiot	Mem-MS	-2.38		yes	yes	ribosomal RNA methyltransferase (FtsJ) family protein
1536	TGME49_220950	TGME49_220950	no				0	0	no				dense granules	Extracellular / Soluble				0.4943	0.199	45.5	3	363	38556	5.13	2.5644	556	2.36	62.637	SurfBiot	Mem-MS	2.13		yes	yes	hypothetical protein
1537	TGME49_221160	TGME49_221160	no				0	0	no	7				Nucleus / Soluble				0.8885	0.3762	62.57	2	437	48869	6.152	1.3199	18	0.32	65.068			-1.69				acetyltransferase, GNAT family protein
1538	TGME49_221170	TGME49_221170	no			TM	5	0	no				outlier	ER / Membrane				0.6435	0.1251	54.13	6	432	49432	7.006	1.5039	15	1.51	73.21		Mem-MS	-0.25	yes	yes	yes	CAAX metallo endopeptidase
1539	TGME49_221180	TGME49_221180	yes	SP	SP	TM	5	0	no				micronemes	Cell membrane / Membrane				0.6362	0.1725	45.24	6	768	77085	8.693	2.186	97	1.97	53.966		Mem-MS	0.93	yes	yes	yes	hypothetical protein
1540	TGME49_221190	TGME49_221190	no				0	0	no				19S proteasome	Nucleus / Soluble				0.5907	0.1915	31.92	2	414	45796	5.012	1.2335	29	0.86	68.675			-1.09			yes	mrna cleavage factor family protein, putative
1541	TGME49_221200	TGME49_221200	no				0	0	no				nucleus - chromatin	Nucleus / Soluble				0.8608	0.7467	48.19	7	2794	296265	4.781	0.6085	11	1.07	65.045			-1.34			yes	CW-type Zinc Finger protein
1542	TGME49_221210	TGME49_221210	yes	SP	SP	SP	0	0	no				ER 2	Extracellular / Soluble				0.5641	0.1495	36	5	179	19604	6.226	2.8299	234	2.67	70			-1.6	yes		yes	cyclophilin
1543	TGME49_221220	TGME49_221220	no				0	0	no					Cytoplasm / Soluble				0.5303	0.1181	43.95	26	1933	213041	6.77	0.2695	8	-0.04	58.221			0.46				hypothetical protein
1544	TGME49_221230	TGME49_221230	no				1	0	no				Golgi	Cell membrane / Membrane				0.6604	0.1996	47.92	8	574	61780	5.277	1.5714	21	1.43	64.696		Mem-MS	0.16	yes	yes	yes	hypothetical protein
1545	TGME49_221240	TGME49_221240	no			TM	2	0	yes					ER / Membrane				0.3312	0.182	52	1	103	11765	10.438	0.248	0		44.231			1.18				hypothetical protein
1546	TGME49_221250	TGME49_221250	no				0	0	no					Cytoplasm / Soluble				0.4877	0.1917	47.86	8	1052	114439	5.741	1.3282	3	1.45	65.622			-4			yes	hypothetical protein
1547	TGME49_221260	TGME49_221260	no				0	0	yes					Nucleus / Soluble				0.5528	0.1811	41.07	14	615	67322	5.722	1.4035	14	0.52	57.63			-4.44			yes	Class-II DAHP synthetase family protein
1548	TGME49_221265	TGME49_221265	no				0	0	no					Cytoplasm / Membrane				0.602	0.2224	39.24	2	666	71590	6.232	-1.0969	0		49.625			0.78				hypothetical protein
1549	TGME49_221270	TGME49_221270	no				0	0	yes					Mitochondrion / Soluble				0.5247	0.1731	33.5	3	401	44231	6.385	1.7281	29	1.15	50.249			1.24				oxidoreductase, 2OG-Fe(II) oxygenase family protein
1550	TGME49_221275	TGME49_221275	no				0	0	no					Mitochondrion / Soluble				0.6235	0.1559	73.5	2	146	16188	10.774	0.5551	0	-0.09	59.184							hypothetical protein
1551	TGME49_221280	TGME49_221280	no				0	8	no					Cytoplasm / Soluble				0.6504	0.3502	34.9	10	4047	439290	6.798	0.0828	3	0.65	56.448			-3.99			yes	hypothetical protein
1552	TGME49_221295	TGME49_221295	no				0	4	no					Cytoplasm / Soluble				0.7491	0.1611	49.25	3	196	21875	6.452	1.6041	51	1.18	57.36			0.86			yes	hypothetical protein
1553	TGME49_221310	TGME49_221310	no				0	0	no					Mitochondrion / Soluble				0.4776	0.1521	28.92	11	1069	121300	7.867	0.7582	11	0.32	50.841		Mem-MS	-0.42	yes	yes	yes	aminopeptidase N protein
1554	TGME49_221320	TGME49_221320	no				1	9	yes				apicoplast	Cytoplasm / Soluble				0.51	0.1245	36.29	16	2612	287682	7.186	0.716	4	1.16	66.705		Mem-MS	-3.6	yes	yes	yes	acetyl-CoA carboxylase ACC1
1555	TGME49_221330	TGME49_221330	yes	SP	SP	TM	0	0	no			5.308	apicoplast	Nucleus / Membrane				0.7111	0.2655	47	14	1597	176510	6.617	1.2044	15	1.19	57.322			-3.59			yes	DNA gyrase/topoisomerase IV, A subunit domain-containing protein
1556	TGME49_221340	TGME49_221340	no				0	0	no					Mitochondrion / Membrane				0.4583	0.1286	39.69	2	515	57061	9.229	1.0278	8	0.47	70.155			-3.74				hypothetical protein
1557	TGME49_221350	TGME49_221350	no			TM	3	0	no					Cell membrane / Membrane				0.6844	0.1165	75.25	5	300	32176	7.861	0.9079	4	0.81	62.791			0.49			yes	Ctr copper transporter family protein
1558	TGME49_221360	TGME49_221360	no				0	1	no		8.348			Nucleus / Soluble				0.5879	0.1656	64.5	7	644	70805	5.879	1.4101	7	1.15	65.271			0.41			yes	hypothetical protein
1559	TGME49_221370	TGME49_221370	no				0	0	no					Cytoplasm / Soluble				0.7371	0.2799	35.45	5	1346	145091	8.103	0.9009	5	0.47	53.155			0.49			yes	hypothetical protein
1560	TGME49_221380	TGME49_221380	no				0	0	no				nucleus - non-chromatin	Nucleus / Soluble				0.7552	0.4106	62	4	247	27228	9.894	2.0871	137	1.44	64.113			-0.16	yes		yes	alba 1
1561	TGME49_221390	TGME49_221390	no				0	0	no				PM - peripheral 2	Nucleus / Membrane				0.585	0.4064	30.21	9	875	96464	5.034	1.1708	6	0.86	58.676			-0.9			yes	hypothetical protein
1562	TGME49_221400	TGME49_221400	no				0	1	yes					Cytoplasm / Soluble				0.787	0.2285	35.75	2	2001	210682	5.295	1.4442	96	1.52	61.588			-4.45			yes	hypothetical protein
1563	TGME49_221410	TGME49_221410	no				0	0	no					Cytoplasm / Soluble				0.6472	0.156	33.86	9	473	52155	5.161	2.1781	40	0.96	61.603			-1.5	yes		yes	actin-like protein ALP4
1564	TGME49_221415	TGME49_221415	no				0	0	no					Mitochondrion / Soluble				0.6583	0.1155	44.5	2	88	9638	7.515	1.1889	0		59.551			0.92				hypothetical protein
1565	TGME49_221420	TGME49_221420	no				0	0	no					Cytoplasm / Soluble				0.4943	0.2001	33.18	9	928	104258	6.27	0.1004	0		63.94			-0.43				Chromosome-associated kinesin KLP1, putative
1566	TGME49_221430	TGME49_221430	no				0	0	no					Nucleus / Soluble				0.5634	0.197	33.44	1	835	92431	8.114	0.3598	1	0.69	55.742			-3.38			yes	hypothetical protein
1567	TGME49_221440	TGME49_221440	no				0	2	no					Cytoplasm / Soluble				0.7925	0.3592	39.14	4	1995	215829	5.451	0.4683	5	0.53	53.507			-3.42			yes	RPGR, putative
1568	TGME49_221450	TGME49_221450	no				0	0	no					Nucleus / Soluble				0.6937	0.1524	43.5	8	521	56595	9.069	1.0154	5	0.29	55.364			-1.53				SPRY domain-containing protein
1569	TGME49_221455	TGME49_221455	no				0	1	no					Nucleus / Soluble				0.5374	0.1968	54.8	1	273	30927	11.374	0.2788	2	0.18	59.489			-0.7				hypothetical protein
1570	TGME49_221460	TGME49_221460	no				0	0	no					Cytoplasm / Soluble				0.6841	0.1356	50.22	10	451	48720	6.965	1.3462	5	1.5	64.159			-0.52			yes	phosphoglycerate mutase family protein
1571	TGME49_221470	TGME49_221470	no				0	0	no				cytosol	Peroxisome / Soluble				0.43	0.1399	34.56	11	552	61517	5.886	1.8176	51	1.76	64.738			-1.49	yes	yes	yes	hypothetical protein
1572	TGME49_221480	TGME49_221480	no				2	0	no				micronemes	Cell membrane / Membrane				0.5647	0.1502	29.1	4	290	31704	10.185	2.0942	116	1.36	54.296			1.76	yes		yes	hypothetical protein
1573	TGME49_221490	TGME49_221490	no				0	0	no				19S proteasome	Cytoplasm / Soluble				0.4369	0.1539	60.33	6	180	20071	9.005	1.4389	11	0.79	67.956			-0.22	yes		yes	cell cycle regulator protein
1574	TGME49_221500	TGME49_221500	no				0	0	no					Nucleus / Soluble				0.7408	0.4308	49.15	2	982	109089	9.901	1.0523	11	0.85	61.038			-1.34			yes	dual specificity phosphatase, catalytic domain-containing protein
1575	TGME49_221510	TGME49_221510	no	mTP	mTP		0	0	no				mitochondrion - membranes	Mitochondrion / Soluble				0.1192	0.1177	40	3	159	17914	7.785	2.2079	61	2.14	76.25			-3.28	yes		yes	hypothetical protein
1576	TGME49_221518	TGME49_221518	no				0	0	no					Nucleus / Soluble				0.5775	0.1739	25.57	4	178	19911	12.056	1.4459	9	1.41	54.749				yes			hypothetical protein
1577	TGME49_221522	TGME49_221522	no				0	0	no				nucleolus	Cytoplasm / Soluble				0.5111	0.1431	35.75	10	571	61127	5.595	1.6132	32	1.49	64.685			-3.64	yes		yes	adaptor complexes medium subunit family protein
1578	TGME49_221530	TGME49_221530	no				0	1	no					Nucleus / Soluble				0.5774	0.1308	31.86	5	445	47567	9.303	1.4673	14	0.9	50.897			-0.7				hypothetical protein
1579	TGME49_221540	TGME49_221540	no				0	0	yes					Cytoplasm / Soluble				0.7039	0.1877	37.23	8	1153	126290	6.461	0.9415	17	0.36	56.412			0.08			yes	hypothetical protein
1580	TGME49_221550	TGME49_221550	no				0	0	no			6.646		Nucleus / Soluble				0.6459	0.2169	29	4	599	65457	5.838	0.3304	0		54.5			1.36				CMGC kinase, MAPK family, MEK kinase-related (incomplete catalytic triad)
1581	TGME49_221560	TGME49_221560	no				0	0	no					Nucleus / Soluble				0.506	0.3567	36.8	3	551	58421	9.884	-0.1367	0		50.543			0.5			yes	hypothetical protein
1582	TGME49_221570	TGME49_221570	no				0	2	no					Nucleus / Soluble				0.7438	0.6069	58	2	347	39213	10.532	0.933	11	0.84	62.069			-4.72			yes	pre-rRNA-processing protein, putative
1583	TGME49_221580	TGME49_221580	no				0	0	no				endomembrane vesicles	Cytoplasm / Soluble				0.6775	0.3067	36.97	9	2180	233379	6.443	1.035	18	1.27	59.881			0.26			yes	ribosomal RNA large subunit methyltransferase J protein
1584	TGME49_221585	TGME49_221585	no				0	1	no					Mitochondrion / Soluble				0.3319	0.2006	51.5	2	102	11730	9.913	1.2894	19		58.252			1.9			yes	hypothetical protein
1585	TGME49_221590	TGME49_221590	no				0	1	yes				IMC	Plastid / Membrane				0.5035	0.1123	32.45	5	356	38873	9.963	2.3713	145	1.72	58.263			0.39			yes	dual specificity phosphatase, catalytic domain-containing protein
1586	TGME49_221600	TGME49_221600	no				0	2	no					Plastid / Soluble				0.6326	0.2591	33.22	5	896	97453	5.078	0.8241	3	0.73	56.968			-3.95				hypothetical protein
1587	TGME49_221610	TGME49_221610	no				0	0	yes				nucleus - chromatin	Nucleus / Soluble				0.7481	0.2183	34.61	6	795	87237	7.423	0.9053	8	0.89	61.809			-1.69			yes	ubiquitin carboxyl-terminal hydrolase
1588	TGME49_221620	TGME49_221620	no				0	0	no				tubulin cytoskeleton	Cytoplasm / Soluble				0.5136	0.2294	37.5	4	449	50037	4.551	2.2745	19	2.36	79.111	SurfBiot		-2.8	yes	yes	yes	beta-tubulin, putative
1589	TGME49_221630	TGME49_221630	no				0	0	yes	0.781			PM - peripheral 2	Cytoplasm / Soluble				0.6979	0.396	44.11	5	1940	209950	7.727	0.6405	14	0.6	61.051			-1.97			yes	hypothetical protein
1590	TGME49_221640	TGME49_221640	no				0	0	no				ER 2	Nucleus / Soluble				0.7061	0.2291	31.02	3	1271	135579	8.54	1.2579	19	1.01	58.491			-1.07			yes	hypothetical protein
1591	TGME49_221660	TGME49_221660	no				0	3	no				nucleus - non-chromatin	Nucleus / Soluble				0.7506	0.2458	46.28	16	1850	202183	8.113	0.9222	13	0.97	63.749			-4.4	yes		yes	DEAD/DEAH box helicase domain-containing protein
1592	TGME49_221665	TGME49_221665	no				0	0	no					Nucleus / Soluble				0.6384	0.276	36.31	2	785	86821	10.108	0.8075	3	0.79	48.473			0.29				hypothetical protein
1593	TGME49_221670	TGME49_221670	no				0	0	no				cytosol	Nucleus / Soluble				0.6162	0.2371	47.96	19	1198	134599	4.983	1.447	31	1.34	65.555			-4.55	yes	yes	yes	transcriptional elongation factor FACT140
1594	TGME49_221675	TGME49_221675	no			TM	1	0	no				rhoptries 1	Nucleus / Soluble				1.3309	0.353	37.61	9	1430	156546	7.017	0.3692	1	0.8	57.163			1.16				hypothetical protein
1595	TGME49_221685	TGME49_221685	no		cTP		0	1	no					Plastid / Soluble				0.6885	0.1718	34.8	10	347	39398	9.963	0.9196	10		54.885			0.25	yes			hypothetical protein
1596	TGME49_221690	TGME49_221690	no				0	0	no				nucleus - chromatin	Cytoplasm / Soluble				0.542	0.1301	45.52	2	1410	149621	5.055	0.8774	9	1.36	75.053			-1.99	yes		yes	hypothetical protein
1597	TGME49_221700	TGME49_221700	no				4	1	no				Golgi	Cell membrane / Membrane				0.576	0.1247	40	6	279	29770	8.035	1.5254	18	1.04	68.571			-0.25	yes		yes	hypothetical protein
1598	TGME49_221710	TGME49_221710	no				0	0	no				nucleolus	Cytoplasm / Soluble				0.7701	0.2995	42.7	5	1707	181961	5.599	0.5888	3	0.76	60.773			-2.04			yes	TBC domain-containing protein
1599	TGME49_221720	TGME49_221720	no				0	9	no					Nucleus / Membrane				0.6872	0.1296	39.76	4	3379	364216	8.23	0.549	7	1.25	61.243			-4.33			yes	hypothetical protein
1600	TGME49_221818	TGME49_221818	no				2	0	no					Nucleus / Soluble				0.5122	0.3292	57.75	4	461	52113	9.009	0.6503	1	0.62	49.784			0.07				hypothetical protein
1601	TGME49_221830	TGME49_221830	no				0	0	no					Cytoplasm / Soluble				0.6371	0.3197	46.33	12	1945	209636	5.091	-0.3372	0	-0.11	57.503			-2.25	yes			subtilisin SUB12
1602	TGME49_221840	TGME49_221840	no				0	0	no					Nucleus / Soluble				0.6695	0.1913	44	1	439	49551	10.378	0.2227	1	-1.4	53.409			-0.55			yes	hypothetical protein
1603	TGME49_221850	TGME49_221850	no	mTP	mTP	TM	0	0	no				mitochondrion - membranes	Mitochondrion / Membrane				0.5084	0.1426	35.17	4	210	23876	8.381	1.1041	4	0.95	58.294			-4.32			yes	prohibitin family protein, putative
1604	TGME49_221855	TGME49_221855	no			TM	1	0	no					Golgi apparatus / Membrane				0.6557	0.1234	38.71	2	270	30254	10.472	-0.041	1	-0.66	63.838							hypothetical protein
1605	TGME49_221860	TGME49_221860	no				0	0	no					Mitochondrion / Membrane				0.9958	0.765	39.33	1	117	12681	3.748	-0.2441	2		49.153							hypothetical protein
1606	TGME49_221865	TGME49_221865	no				0	2	no					Mitochondrion / Soluble				0.6758	0.3091	38	2	113	13174	11.171	0.6304	4		36.842			-0.48				hypothetical protein
1607	TGME49_221870	TGME49_221870	no				0	0	yes				ER	Cell membrane / Membrane				0.7118	0.3179	72.32	7	1373	144135	5.54	1.3058	20	1.36	59.316		Mem-MS	-4.35	yes	yes	yes	hypothetical protein
1608	TGME49_221880	TGME49_221880	no				0	0	no					Nucleus / Soluble				0.739	0.5231	42.42	7	805	88467	8.837	1.1572	21	0.05	57.94			-1.78				hypothetical protein
1609	TGME49_221890	TGME49_221890	no				0	0	no					Nucleus / Soluble				0.5479	0.1155	50.54	19	656	70176	5.923	1.3206	1	-0.72	61.492			-0.4				WD domain, G-beta repeat-containing protein
1610	TGME49_221895	TGME49_221895	no				0	0	yes					Nucleus / Soluble				0.4736	0.2034	32.33	4	193	21388	7.299	0.3997	0		57.732			-1.37				hypothetical protein
1611	TGME49_221900	TGME49_221900	no				0	1	no					Mitochondrion / Soluble				0.5549	0.1685	44.6	7	222	24962	9.894	1.4526	21	1.02	58.744			-3.76				hypothetical protein
1612	TGME49_221905	TGME49_221905	no				1	7	no					Mitochondrion / Membrane				0.5599	0.1199	57	4	170	19158	8.753	2.0773	34	1.47	47.953			-0.33				hypothetical protein
1613	TGME49_221910	TGME49_221910	no				0	0	no					Cytoplasm / Soluble				0.7755	0.2835	46.6	4	232	24264	6.593	2.0393	56	1.88	63.948			-2.38			yes	AN1 family Zinc finger domain-containing protein
1614	TGME49_221922	TGME49_221922	no			TM	0	0	yes				ER 2	Plastid / Membrane				0.6482	0.1732	40.33	4	483	51752	5.268	0.7694	1	1.22	53.099			-0.76			yes	NifU family domain-containing protein
1615	TGME49_221930	TGME49_221930	no				0	0	no					Peroxisome / Soluble				0.3007	0.1506	35.33	1	211	23188	6.636				57.075			0.29				hypothetical protein
1616	TGME49_221940	TGME49_221940	no				0	0	no				nucleus - chromatin	Cytoplasm / Soluble				0.6495	0.1335	44.97	13	1348	147534	8.201	0.9528	17	1.05	61.008		Mem-MS	-4.32	yes	yes	yes	adaptin n terminal region domain-containing protein
1617	TGME49_221950	TGME49_221950	no				0	0	no				nucleus - non-chromatin	Nucleus / Soluble				0.673	0.2289	43	9	558	64912	5.336	1.6528	18	1.35	65.832			-6	yes		yes	splicesome-associated protein, putative
1618	TGME49_221970	TGME49_221970	no				0	0	no					Nucleus / Soluble				0.9056	0.3334	38.17	3	228	25272	10.036	1.4045	8	1.21	65.066			-1.85				hypothetical protein
1619	TGME49_221980	TGME49_221980	no				0	0	no				nucleus - chromatin	Nucleus / Soluble				0.7133	0.5387	71.38	4	570	60949	6.084	1.2653	10	0.61	60.946			-2.25			yes	U1 zinc finger protein
1620	TGME49_221990	TGME49_221990	no				0	6	no					Nucleus / Soluble				0.6165	0.1639	27.95	2	586	62030	7.757	1.2543	10	1.49	67.291			0.73			yes	hypothetical protein
1621	TGME49_222000	TGME49_222000	no				0	9	no				nucleus - non-chromatin	Nucleus / Soluble				0.7392	0.37	64.75	9	517	58521	5.753	1.276	9	0.84	55.985			-3.45			yes	brix domain-containing protein
1622	TGME49_222010	TGME49_222010	no				0	8	no					Nucleus / Soluble				0.7374	0.2073	47.07	8	658	72350	5.071	0.8768	3	0.87	60.698			-0.63				HAD hydrolase, family IIID protein
1623	TGME49_222020	TGME49_222020	no			TM	0	1	no				apicoplast	Plastid / Membrane				0.3989	0.1289	34.94	6	593	63030	8.784	0.7084	0	1.47	61.279			-3.58	yes		yes	phosphoglycerate kinase PGKII
1624	TGME49_222030	TGME49_222030	no				0	1	no					Nucleus / Soluble				0.5965	0.1524	39.88	7	1355	150679	8.998	0.6243	4	1.03	58.26			-3.95			yes	hypothetical protein
1625	TGME49_222040	TGME49_222040	no				0	2	no				cytosol	Cytoplasm / Soluble				0.3063	0.1855	30.67	5	183	20557	4.373	1.6104	21	1.07	54.348			-3.62	yes		yes	Ran-interacting Mog1 protein
1626	TGME49_222050	TGME49_222050	no				0	0	no				nucleus - non-chromatin	Cytoplasm / Soluble				0.6875	0.3005	37.9	4	1477	155997	5.775	1.2438	31	1.06	55.345			0.65			yes	hypothetical protein
1627	TGME49_222060	TGME49_222060	no				2	0	no					Cell membrane / Membrane				0.6349	0.1699	45.43	10	953	103672	8.265	1.3685	24	0.8	56.918			-1.34				hypothetical protein
1628	TGME49_222070	TGME49_222070	no				0	3	no				nucleolus	Nucleus / Soluble				0.6144	0.1271	46.14	3	645	68637	7.205	0.9085	21	1.59	64.551			-0.48	yes		yes	elongation factor Tu GTP binding domain-containing protein
1629	TGME49_222075	TGME49_222075	no				1	0	no					Mitochondrion / Membrane				0.5865	0.1075	55.5	2	110	12098	7.735	0.8513	2		57.658			0.58				hypothetical protein
1630	TGME49_222080	TGME49_222080	no			TM	2	0	no					Golgi apparatus / Membrane				0.7564	0.168	41	2	163	17788	8.818	-0.7447	0	0.53	59.756			1				hypothetical protein
1631	TGME49_222090	TGME49_222090	no			TM	2	0	no				ER	Lysosome/Vacuole / Membrane				0.6883	0.1395	67	4	133	14209	5.826	1.7519	24	1.59	71.642		Mem-MS	1.14	yes	yes	yes	hypothetical protein
1632	TGME49_222100	TGME49_222100	no			TM	0	0	yes				rhoptries 1	ER / Membrane				0.4552	0.1587	42.26	1	1140	128318	6.152	1.342	12	1.19	55.741			0.35	yes		yes	hypothetical protein
1633	TGME49_222110	TGME49_222110	no				0	0	yes					Cytoplasm / Soluble				0.5666	0.2347	32.36	8	355	41068	5.084	1.7807	50	1.01	58.989			1.73	yes		yes	PUB domain-containing protein
1634	TGME49_222120	TGME49_222120	no				0	0	no					Nucleus / Soluble				0.5748	0.2624	38.58	6	1272	137150	8.175	0.9595	12	0.82	56.638			-4.99				hypothetical protein
1635	TGME49_222130	TGME49_222130	no				0	0	no					Nucleus / Soluble				0.6285	0.2623	39.8	1	198	22788	8.827	1.6806	25	1.29	70.352			-2.89			yes	hypothetical protein
1636	TGME49_222140	TGME49_222140	no				0	0	no				apicoplast	Plastid / Membrane				0.7016	0.1703	37.88	10	908	97827	8.091	0.534	4	0.83	59.626			-5.27			yes	DEAD/DEAH box helicase domain-containing protein
1637	TGME49_222150	TGME49_222150	no				0	1	no					Nucleus / Soluble				0.7453	0.3455	41	1	204	24235	10.809	0.4314	2	-0.26	65.366			-4.07				hypothetical protein
1638	TGME49_222155	TGME49_222155	no				0	0	yes					Nucleus / Soluble				0.5831	0.2127	45.88	2	366	40399	10.633	0.6532	6	-0.18	55.313			-1.07				hypothetical protein
1639	TGME49_222160	TGME49_222160	no				0	0	yes				cytosol	Cytoplasm / Soluble				0.4328	0.1168	35.57	11	497	53702	6.071	1.6305	13	1.51	62.45			-0.64	yes	yes	yes	aldehyde dehydrogenase
1640	TGME49_222170	TGME49_222170	no				0	0	no				dense granules	Plastid / Membrane				0.5346	0.122	50.17	2	300	33651	9.642	2.0382	148	1.88	70.432		Mem-MS	-2.93	yes	yes	yes	dense-granule antigen DG32
1641	TGME49_222180	TGME49_222180	no				0	0	no					Mitochondrion / Soluble				0.7025	0.1601	33.5	1	200	22511	11.519	1.4393	12	1.17	51.741			-3.96			yes	hypothetical protein
1642	TGME49_222188	TGME49_222188	no			TM	0	0	no					Golgi apparatus / Membrane				0.6148	0.1259	30.44	2	486	52964	5.975	0.7193	0	-1.3	63.86			-0.8				hypothetical protein
1643	TGME49_222192	TGME49_222192	no				0	0	no					Nucleus / Soluble				0.6558	0.1691	49.58	8	594	64683	5.641	1.2929	11	0.96	60.84			-1.56			yes	hypothetical protein
1644	TGME49_222200	TGME49_222200	no			TM	10	0	no				Golgi	Cell membrane / Membrane				0.7495	0.1224	59.73	8	656	72790	9.079	0.9777	13	1.01	68.798			-4.07			yes	LMBR1 family region protein, putative
1645	TGME49_222210	TGME49_222210	no				0	0	no				mitochondrion - membranes	Plastid / Soluble				0.3806	0.1108	44.1	9	440	47492	10.04	1.4026	15	0.93	60.317			0	yes		yes	SPFH domain / Band 7 family protein
1646	TGME49_222220	TGME49_222220	no				0	0	no				IMC	Cytoplasm / Soluble				0.4359	0.1411	53.75	5	429	46812	4.887	2.0117	150	2.17	77.209			-0.64	yes		yes	alveolin domain containing intermediate filament IMC7
1647	TGME49_222230	TGME49_222230	no				0	0	no				19S proteasome	Cytoplasm / Soluble				0.708	0.1763	49.88	3	2493	265302	5.586	0.6345	11	0.89	59.142			-5.39	yes		yes	hypothetical protein
1648	TGME49_222240	TGME49_222240	no				0	0	no				nucleolus	Nucleus / Soluble				0.5847	0.3791	30.12	1	1023	107973	5.553	1.406	47	1.65	63.379			1.49			yes	hypothetical protein
1649	TGME49_222245	TGME49_222245	no				0	0	no					Nucleus / Soluble				0.302	0.24	35.33	2	211	24373	10.561	1.5915	52	0.98	50.943			1.57				hypothetical protein
1650	TGME49_222250	TGME49_222250	no				0	0	no					Nucleus / Soluble				0.6923	0.3062	38.55	3	1541	167961	7.375	0.2014	2	0.18	57.523			-0.78				hypothetical protein
1651	TGME49_222260	TGME49_222260	no			TM	2	0	no					Golgi apparatus / Membrane				0.5612	0.1314	47.5	1	94	10324	5.638	0.3927	0		69.474			0.4				hypothetical protein
1652	TGME49_222270	TGME49_222270	no			TM	0	0	no				apicoplast	Golgi apparatus / Membrane				0.6065	0.1124	38.8	5	387	41661	6.646	1.1163	1	1.61	72.423			-0.76	yes		yes	hypothetical protein
1653	TGME49_222280	TGME49_222280	no				0	0	no					Nucleus / Soluble				0.6102	0.1814	37	2	258	27318	5.01	1.3096	14	0.82	61.004			-3.17			yes	hypothetical protein
1654	TGME49_222290	TGME49_222290	no				0	9	no					Cytoplasm / Soluble				0.6218	0.176	57.33	2	171	18803	4.605	1.3302	6	1.22	70.93			-0.44			yes	LSM domain-containing protein
1655	TGME49_222300	TGME49_222300	no	SP	SP	TM	1	0	no				apicoplast	Golgi apparatus / Membrane				0.7198	0.5391	43.44	3	1476	159728	5.354	0.143	0	1.02	62.288			-1.86			yes	hypothetical protein
1656	TGME49_222305	TGME49_222305	no				1	0	no					Nucleus / Membrane				0.8013	0.2085	33.5	2	133	15425	11.685	0.7193	1	-0.96	54.478			-0.04				hypothetical protein
1657	TGME49_222310	TGME49_222310	no			TM	7	0	no				Golgi	Cell membrane / Membrane				0.6548	0.1148	48.82	8	536	58691	6.905	1.2368	7	1.22	65.549			-2.87			yes	hypothetical protein
1658	TGME49_222330	TGME49_222330	no				0	0	no					Nucleus / Soluble				0.6469	0.5853	33.16	3	2320	255828	10.274	0.1072	3	0.32	60.146			-0.92			yes	hypothetical protein
1659	TGME49_222340	TGME49_222340	no				0	0	no					Nucleus / Soluble				0.6391	0.1768	38.76	8	658	69578	7.252	0.7226	2	-1.1	60.546			-1.28				NOL1/NOP2/sun family protein
1660	TGME49_222350	TGME49_222350	no				0	0	no				apical 1	Cytoplasm / Soluble				0.7786	0.4816	34.25	11	410	47882	9.078	1.5859	17	1.14	68.127			-1.31			yes	hypothetical protein
1661	TGME49_222360	TGME49_222360	no				0	0	no				ER	Cytoplasm / Soluble				0.6331	0.1434	48.44	15	774	83333	6.338	1.231	8	1.11	63.613		Mem-MS	-0.96	yes	yes	yes	hypothetical protein
1662	TGME49_222370	TGME49_222370	no		lTP	TM	1	0	no				PM - peripheral 1	Cell membrane / Membrane			S-863/0,439	0.7609	0.2966	59.33	1	889	92470	4.696	0.7839	16	0.83	55.169			-0.07		yes	yes	SAG-related sequence SRS13
1663	TGME49_222380	TGME49_222380	no				0	0	no				cytosol	Cytoplasm / Soluble				0.4964	0.143	60.42	15	1147	129488	6.101	1.5046	46	1.41	71.167			-3.51	yes	yes	yes	importin-beta N-terminal domain-containing protein
1664	TGME49_222385	TGME49_222385	no				0	0	no					Mitochondrion / Soluble				0.4888	0.1413	31.38	4	250	27384	10.893	0.2122	0		52.191			1.25				hypothetical protein
1665	TGME49_222390	TGME49_222390	no				0	0	no				mitochondrion - soluble	Mitochondrion / Soluble				0.5054	0.1698	45.29	1	316	34322	9.409	0.7959	4	0.78	64.353			-4.19			yes	hypothetical protein
1666	TGME49_222400	TGME49_222400	no				5	0	no				IMC	Cell membrane / Membrane				0.5717	0.149	57.09	6	627	67981	4.701	1.0966	14	1.49	73.089		Mem-MS	-0.13	yes	yes	yes	hypothetical protein
1667	TGME49_222410	TGME49_222410	no				7	0	yes				ER	Cell membrane / Membrane				0.5131	0.0965	59.17	16	709	77524	7.688	0.9934	2	1.29	64.507		Mem-MS	-3.63	yes	yes	yes	hypothetical protein
1668	TGME49_222420	TGME49_222420	no				5	0	no					Cell membrane / Membrane				0.5419	0.1005	52.45	1	576	63289	8.735	0.7316	5	-0.15	64.125			-2.37				hypothetical protein
1669	TGME49_222430	TGME49_222430	no				0	0	yes				cytosol	Cytoplasm / Soluble				0.6221	0.2109	54.42	13	1686	180697	6.034	0.9881	8	1.21	64.434			-2.39	yes		yes	HECT-domain (ubiquitin-transferase) domain-containing protein
1670	TGME49_222440	TGME49_222440	no				1	0	yes					ER / Membrane				0.521	0.1533	69	4	206	22835	8.254	0.9841	0	0.66	47.343			0.76			yes	hypothetical protein
1671	TGME49_222660	TGME49_222660	no				0	0	yes				cytosol	Cytoplasm / Soluble				0.4901	0.1577	47.39	51	1705	192585	5.744	1.3462	17	1.05	60.844			-4.6	yes		yes	leucine rich repeat-containing protein
1672	TGME49_222700	TGME49_222700	no				0	0	no					Nucleus / Soluble				0.6112	0.1647	32.45	2	648	70898	7.36	0.2504	0		56.24			-0.34			yes	hypothetical protein
1673	TGME49_222710	TGME49_222710	no				0	0	no				nucleolus	Cytoplasm / Soluble				0.5472	0.1934	34.2	7	683	73105	5.658	1.5447	43	1.12	56.871			0.17	yes		yes	IMP-specific 5'-nucleotidase 1, putative
1674	TGME49_222800	TGME49_222800	no				0	0	yes				nucleolus	Cytoplasm / Soluble				0.5731	0.1828	47.7	41	3004	325251	6.678	0.6395	7	0.9	63.494			-0.7	yes		yes	glycogen synthase, putative
1675	TGME49_222840	TGME49_222840	no	mTP			0	0	no				cytosol	Mitochondrion / Soluble				0.4411	0.1358	39.45	10	433	48158	5.534	2.3849	150	2.02	58.295			2.25	yes		yes	Ser/Thr phosphatase family protein
1676	TGME49_222850	TGME49_222850	no				0	0	no				cytosol	Cytoplasm / Soluble				0.6973	0.23	51	1	101	11923	6.477	2.0183	86	1.3	69.608			1.37	yes		yes	stress responsive a/b barrel domain-containing protein
1677	TGME49_222860	TGME49_222860	no				0	0	no				nucleus - non-chromatin	Nucleus / Soluble				0.4798	0.2602	39.84	18	756	88392	5.253	2.0345	34	1.9	66.182			-4.47	yes		yes	eukaryotic translation initiation factor, putative
1678	TGME49_222870	TGME49_222870	no				0	7	yes					Cytoplasm / Soluble				0.6421	0.2187	45.75	4	182	19857	5.171	1.9965	20	1.2	56.284			-1.54	yes		yes	hypothetical protein
1679	TGME49_222880	TGME49_222880	yes	SP	SP	SP	0	0	no				ER 2	Plastid / Soluble				0.6079	0.1439	38.42	8	729	80071	8.427	0.5843	1	-0.05	56.301			-2.28			yes	hypothetical protein
1680	TGME49_222900	TGME49_222900	no				0	0	no	7.744			nucleus - chromatin	Cytoplasm / Soluble				0.6244	0.1594	46.26	20	1757	190477	6.364	1.1004	27	1.26	60.808			-2.17			yes	phosphoserine phosphatase
1681	TGME49_222910	TGME49_222910	no				0	1	no				mitochondrion - membranes	Mitochondrion / Membrane				0.6012	0.1325	42.92	5	514	55861	8.208	1.4881	17	1.14	54.369		Mem-MS	-0.97	yes	yes	yes	phosphoglycerate mutase
1682	TGME49_222920	TGME49_222920	no				0	5	no				nucleus - chromatin	Cytoplasm / Soluble				0.4137	0.1308	70.5	1	140	15836	6.288	1.8868	36	1.36	58.865			-4.58			yes	mbp-1 interacting protein-2a family protein
1683	TGME49_222930	TGME49_222930	no	SP	SP	TM	1	0	no					ER / Membrane				0.4047	0.1237	30.9	4	308	34502	10.249	1.8054	30	1.39	56.958			-0.7				hypothetical protein
1684	TGME49_222935	TGME49_222935	yes	SP	SP	SP	0	0	no					Extracellular / Soluble				0.6125	0.2424	47.14	7	329	36274	5.595	0.1847	0		51.515			1.43	yes			hypothetical protein
1685	TGME49_222940	TGME49_222940	no	SP	mTP	TM	0	0	yes					Extracellular / Soluble				0.3566	0.1632	37.69	2	489	55257	7.737	0.891	16	-0.54	55.918			-0.23	yes			hypothetical protein
1686	TGME49_222948	TGME49_222948	no			TM	0	10	no					Mitochondrion / Membrane				0.4928	0.175	41.67	2	124	13894	10.439	1.5715	47		48.8			0.59	yes			hypothetical protein
1687	TGME49_222952	TGME49_222952	no				0	0	no				cytosol	Mitochondrion / Soluble				0.7724	0.1451	32.25	2	386	42100	8.287	1.64	34	1.68	55.556			1.35	yes		yes	phosphohistidine phosphatase
1688	TGME49_222960	TGME49_222960	no				0	1	no					Cytoplasm / Soluble				0.6285	0.1361	46.35	16	1065	112697	6.611	0.7931	4	0.66	62.289			-0.56			yes	SCY kinase-related protein (incomplete catalytic triad)
1689	TGME49_222970	TGME49_222970	no				0	0	no				cytosol	Cytoplasm / Soluble				0.4598	0.1549	37.25	11	297	32348	5.528	1.788	34	1.23	58.389			0.45	yes		yes	inositol(myo)-1(or 4)-monophosphatase 2, putative
1690	TGME49_222975	TGME49_222975	no				0	5	no					Nucleus / Soluble				0.6566	0.2587	37.25	1	446	47975	7.966	0	0		52.349			-0.06				hypothetical protein
1691	TGME49_222980	TGME49_222980	no				0	3	no					Cytoplasm / Soluble				0.4324	0.1666	35.69	2	570	62831	5.376	-1.3979	0		55.166			-0.6	yes			hypothetical protein
1692	TGME49_222990	TGME49_222990	no				0	0	yes				mitochondrion - soluble	Nucleus / Soluble				0.5586	0.1681	30.79	8	738	84325	10.683	1.4219	15	1.06	53.451			-3.84			yes	ribosomal protein S18, putative
1693	TGME49_223000	TGME49_223000	no			TM	1	0	no				PM - peripheral 2	ER / Membrane				0.2106	0.1675	69.5	2	138	15983	8.368	1.6942	26	1.37	63.309			-5.38	yes		yes	dynein light chain DLC
1694	TGME49_223010	TGME49_223010	no				0	0	no					Mitochondrion / Soluble				0.4344	0.1341	144	1	143	16050	8.279	1.7749	18		52.778			1.25				hypothetical protein
1695	TGME49_223020	TGME49_223020	no				0	0	no				cytosol	Cytoplasm / Soluble				0.55	0.2092	36.5	3	364	41677	6.097	1.7092	21	1.05	58.356			-4.64	yes		yes	coproporphyrinogen III oxidase
1696	TGME49_223025	TGME49_223025	no		SP		0	0	no					Extracellular / Soluble				0.8308	0.2981	35	2	69	7493	6.328	1.309	0		54.286			0.22				hypothetical protein
1697	TGME49_223030	TGME49_223030	no				0	0	no					Nucleus / Soluble				0.5243	0.1937	36.63	1	585	63500	5.927	0.8716	1	-0.62	48.635			-0.29				tetratricopeptide repeat-containing protein
1698	TGME49_223040	TGME49_223040	no				0	0	yes				mitochondrion - membranes	Cytoplasm / Soluble				0.5752	0.3157	26.67	2	239	27437	6.881	1.8153	26	1.75	61.667			-4.49	yes		yes	hypothetical protein
1699	TGME49_223045	TGME49_223045	no				0	0	no					Nucleus / Soluble				0.6157	0.2489	28.33	2	84	9788	10.37	1.0273	0		50.588			0.58				hypothetical protein
1700	TGME49_223050	TGME49_223050	no				0	0	no				nucleus - chromatin	Nucleus / Soluble				0.4728	0.1631	33.43	3	233	25899	9.919	2.47	305	2.43	65.812			-4.19	yes		yes	ribosomal protein RPS20
1701	TGME49_223060	TGME49_223060	no			TM	8	0	no					Cell membrane / Membrane				0.6031	0.111	35.51	43	3443	376705	7.374	0.6085	10	0.92	64.721			-2.1				MORN repeat-containing protein
1702	TGME49_223070	TGME49_223070	no				0	0	no				cytosol	Nucleus / Soluble				0.3692	0.1467	35.33	6	211	23925	5.754	2.057	58	1.7	59.434			0.64	yes		yes	hypothetical protein
1703	TGME49_223080	TGME49_223080	no				0	0	yes				ER 2	Nucleus / Soluble				0.7523	0.3398	39.86	3	2909	306625	8.927	1.3118	58	1.28	63.299			-2.95			yes	hypothetical protein
1704	TGME49_223095	TGME49_223095	no				0	0	no				cytosol	Nucleus / Soluble				0.8127	0.2639	47.19	1	754	82105	6.459	1.6668	9	0.74	55.894			-2.53			yes	hypothetical protein
1705	TGME49_223110	TGME49_223110	no				0	0	no				nucleus - chromatin	Cytoplasm / Soluble				0.3797	0.1414	38.5	6	230	25338	6.252	1.8726	56	1.27	63.203			-1.03	yes		yes	glycolipid transfer protein GLTP
1706	TGME49_223120	TGME49_223120	no				0	2	no					Mitochondrion / Soluble				0.6385	0.4332	31.75	4	126	14987	9.241	0.9133	0		63.78			-0.62				cyclin-dependent kinase regulatory subunit protein
1707	TGME49_223125	TGME49_223125	no			TM	1	9	no				ER 2	Plastid / Membrane				0.4413	0.1174	39	3	311	33809	9.965	1.6087	19	1.34	50.962			-4.91			yes	ubiquitin family protein
1708	TGME49_223130	TGME49_223130	no				0	0	yes					Nucleus / Soluble				0.67	0.142	40.17	8	923	100192	6.657	0.9827	4	0.45	55.087			-1.72			yes	hypothetical protein
1709	TGME49_223140	TGME49_223140	no				0	0	no				cytosol	Cytoplasm / Soluble				0.6908	0.1497	52.56	11	472	50986	7.866	1.7288	28	1.93	59.831			0.21	yes		yes	tRNA binding domain-containing protein
1710	TGME49_223150	TGME49_223150	no				0	0	no				ER	Cytoplasm / Soluble				0.5208	0.1558	47.22	8	424	46472	5.196	1.2019	8	0.39	57.647						yes	START domain-containing protein
1711	TGME49_223258	TGME49_223258	no				0	0	no	4.667	8.597			Cytoplasm / Soluble				0.6305	0.2004	32.73	5	359	39890	6.161	0.7388	4		60.833			-1.22				hypothetical protein
1712	TGME49_223262	TGME49_223262	no				0	0	no					Nucleus / Soluble				0.4994	0.143	32.68	14	620	68450	5.717	1.5718	5	0.36	57.327			-0.41				WD domain, G-beta repeat-containing protein
1713	TGME49_223270	TGME49_223270	no				0	0	no				mitochondrion - soluble	Mitochondrion / Soluble				0.5457	0.1254	41	12	1352	146569	6.844	0.5752	8	0.71	64.967			-4.34			yes	hypothetical protein
1714	TGME49_223390	TGME49_223390	no				0	4	no				nucleus - non-chromatin	Cytoplasm / Soluble				0.4789	0.1555	48	18	2207	248403	6.022	1.3818	31	1.55	74.728			-4.82	yes		yes	activating signal cointegrator 1 complex subunit 3 family 1 ASCC3L1, putative
1715	TGME49_223400	TGME49_223400	yes	SP	SP	SP	0	0	no					Extracellular / Soluble				0.747	0.5654	39.33	4	117	13682	4.217	1.2716	1		48.305			0.48			yes	hypothetical protein
1716	TGME49_223410	TGME49_223410	no				0	7	yes				nucleus - chromatin	Cytoplasm / Soluble				0.6115	0.2288	28.25	8	225	25981	5.939	2.1564	41	1.86	60.619			-4.41	yes		yes	eukaryotic initiation factor-4E, putative
1717	TGME49_223420	TGME49_223420	no			TM	0	0	no		6.923			Extracellular / Soluble				0.6926	0.2001	48	2	383	42197	5.795	1.4358	14	0.84	55.99			-0.47			yes	DnaJ domain-containing protein
1718	TGME49_223430	TGME49_223430	yes	SP	SP	TM	1	0	no					Extracellular / Soluble				0.5444	0.151	31.17	2	716	80443	5.234	0.4133	4	-0.41	68.759			0.66	yes			hypothetical protein
1719	TGME49_223440	TGME49_223440	yes	SP	SP	TM	0	0	no					Extracellular / Soluble				0.7335	0.1669	34.78	3	1773	193309	9.776	0.8949	3	0.57	59.808			-3.62				DEAD/DEAH box helicase domain-containing protein
1720	TGME49_223450	TGME49_223450	no				0	0	no					Nucleus / Soluble				0.7732	0.5049	38.02	6	2394	258496	8.393	0.49	11	1.01	63.382			-1.45			yes	ubiquitin carboxyl-terminal hydrolase
1721	TGME49_223470	TGME49_223470	yes	SP			0	1	no					Cell membrane / Membrane				0.6662	0.159	84.5	2	168	18429	6.454	-0.4559	2		44.379							hypothetical protein
1722	TGME49_223480	TGME49_223480	no				1	0	no					Cell membrane / Membrane				0.6393	0.1874	37.43	23	4752	507031	5.485	-0.2924	2	0	65.937			-3.9	yes		yes	sushi domain (scr repeat) domain-containing protein
1723	TGME49_223485	TGME49_223485	no				0	0	no					Mitochondrion / Membrane				0.4383	0.2578	66	3	131	15097	12.114	1.6603	21	1.41	49.242			-1.49				hypothetical protein
1724	TGME49_223490	TGME49_223490	no				0	3	no					Nucleus / Soluble				0.9932	0.9386	62.6	1	312	34779	10.062	1.2512	10	1.04	58.147			-4.03			yes	hypothetical protein
1725	TGME49_223500	TGME49_223500	no				0	1	no				mitochondrion - soluble	Cytoplasm / Soluble				0.5222	0.1105	37.1	6	1112	120961	8.987	0.7259	6	0.83	67.745			-3.13			yes	hypothetical protein
1726	TGME49_223510	TGME49_223510	no				0	0	no				Golgi	Nucleus / Membrane				0.5886	0.1874	56.63	7	452	49383	7.882	1.1895	18	0.98	66.004			-1.18			yes	hypothetical protein
1727	TGME49_223520	TGME49_223520	yes	SP	SP	TM	8	0	no					ER / Membrane				0.5329	0.1374	44.81	14	716	81555	7.659	0.7451	5	-1.15	56.346			1.1	yes			EF hand domain-containing protein
1728	TGME49_223530	TGME49_223530	no				0	0	no					Cytoplasm / Soluble				0.5834	0.258	31	1	92	10324	4.378	1.3589	28	1.35	64.516			-2.92				hypothetical protein
1729	TGME49_223540	TGME49_223540	no				0	0	no				cytosol	Nucleus / Soluble				0.4879	0.1381	49.82	12	1095	122221	4.519	1.0358	13	1.44	69.982			-2.34	yes		yes	importin-beta N-terminal domain-containing protein
1730	TGME49_223550	TGME49_223550	no			TM	4	1	no				nucleolus	Cell membrane / Membrane				0.6628	0.1462	58.29	1	407	45311	9.106	1.1186	5	0.85	61.765			1.33			yes	hypothetical protein
1731	TGME49_223560	TGME49_223560	no			TM	4	0	yes					Plastid / Membrane				0.5577	0.1294	67.29	1	470	51460	5.68	1.0488	7	0.47	63.694			-0.28				hypothetical protein
1732	TGME49_223570	TGME49_223570	no				0	1	no					Nucleus / Soluble				0.7841	0.2287	46.17	6	830	85146	8.055	1.342	35	1.16	55.355			-3.13				hypothetical protein
1733	TGME49_223580	TGME49_223580	no				0	0	no					Nucleus / Soluble				0.7525	0.2829	43.33	6	519	55751	7.075	0.9315	8	0.83	58.654			-3.74			yes	mediator complex subunit MED4
1734	TGME49_223590	TGME49_223590	no			TM	0	0	no				20S proteasome	Mitochondrion / Soluble				0.6847	0.0978	41.11	2	369	39397	8.479	1.9892	73	2.19	64.324			-1.57	yes		yes	proteasome subunit
1735	TGME49_223600	TGME49_223600	no				9	0	no				ER	Cell membrane / Membrane				0.4899	0.114	67.73	14	744	80234	10.024	1.1556	10	1.3	61.208			-2.78			yes	hypothetical protein
1736	TGME49_223610	TGME49_223610	no				0	1	no				nucleus - chromatin	Cytoplasm / Soluble				0.7344	0.3724	51.92	3	1297	139117	6.148	1.0039	15	1.1	66.256			-2.67			yes	hypothetical protein
1737	TGME49_223620	TGME49_223620	no				1	0	no				Golgi	Golgi apparatus / Membrane				0.3851	0.1209	44.17	1	264	29139	9.135	1.0821	15	1.29	77.736			-4.44	yes		yes	golgi SNARE, putative
1738	TGME49_223630	TGME49_223630	no				0	1	yes					Nucleus / Soluble				0.8928	0.511	43.18	2	474	51094	4.771	1.1136	12	0.92	57.895			-4.53			yes	hypothetical protein
1739	TGME49_223640	TGME49_223640	no				1	10	no				PM - peripheral 2	Nucleus / Membrane			S-1576/0,178	0.7535	0.228	45.33	1	1631	180414	7.956	0.4249	6	0.61	64.032			-0.6			yes	hypothetical protein
1740	TGME49_223650	TGME49_223650	no				2	0	no					Cell membrane / Membrane			S-228/0,392	0.6279	0.1159	49.67	1	297	31356	9.46	0.6149	1	0.94	58.389			-0.37				hypothetical protein
1741	TGME49_223660	TGME49_223660	no				0	8	no				mitochondrion - soluble	Plastid / Soluble				0.5429	0.1593	30.88	11	802	90917	9.506	1.4188	247	1.07	61.644			-3.06			yes	50S ribosomal protein L4, putative
1742	TGME49_223668	TGME49_223668	no				0	0	no					Nucleus / Soluble				0.6999	0.2313	44	6	219	24649	9.758	1.3249	8	0.81	59.545			0.52	yes		yes	LYAR-type C2HC zinc finger protein
1743	TGME49_223672	TGME49_223672	no				0	0	no				nucleolus	Cytoplasm / Soluble				0.3439	0.1569	34.5	6	344	37937	6.044	1.2425	10	1.21	56.522			-0.4	yes		yes	3'(2'),5'-bisphosphate nucleotidase
1744	TGME49_223680	TGME49_223680	no				0	0	no				cytosol	Nucleus / Soluble				0.6915	0.1954	57.14	8	399	41747	4.919	1.8243	46	1.44	59.25			-0.78	yes		yes	ubiquitin family protein
1745	TGME49_223685	TGME49_223685	no				0	1	no				nucleolus	Nucleus / Soluble				0.8784	0.2735	39.5	2	157	17257	10.81	0.7597	1		50			1.74			yes	hypothetical protein
1746	TGME49_223690	TGME49_223690	no				0	0	no					Nucleus / Soluble				0.7696	0.5026	42	3	209	23924	4.997	1.8591	29	1.39	49.048			-4.32				hypothetical protein
1747	TGME49_223700	TGME49_223700	yes	SP	SP	SP	0	0	no					Extracellular / Soluble				0.582	0.1887	34.17	26	1571	170535	5.076	0.4393	0	-0.85	54.898			-0.32	yes		yes	F5/8 type C domain-containing protein
1748	TGME49_223710	TGME49_223710	no				0	0	no				cytosol	Cytoplasm / Soluble				0.4349	0.129	53.61	14	964	109194	8.507	1.0993	12	1.15	67.254			-4.72	yes		yes	tetratricopeptide repeat-containing protein
1749	TGME49_223725	TGME49_223725	no				0	2	no					Cytoplasm / Soluble				0.6949	0.3726	55.52	4	4187	449061	9.599	0.8241	6	0.8	56.041			-0.69			yes	hypothetical protein
1750	TGME49_223750	TGME49_223750	no				0	1	no				apical 2	Nucleus / Membrane				0.6938	0.3953	35.89	5	681	77706	5.281	1.2905	26	0.93	66.276			-1.04			yes	hypothetical protein
1751	TGME49_223760	TGME49_223760	no				0	1	no				nucleus - chromatin	Cytoplasm / Soluble				0.5387	0.2052	39.73	7	1588	168704	6.337	1.0434	11	0.88	59.975			-2.75			yes	hypothetical protein
1752	TGME49_223770	TGME49_223770	yes	SP	SP	SP	0	4	no					Extracellular / Soluble				0.3197	0.1412	120	6	119	13484	7.044	0.0969	0		57.5			0.8				hypothetical protein
1753	TGME49_223780	TGME49_223780	no				0	4	no					Cytoplasm / Soluble				0.5729	0.1586	39.21	13	1881	207746	8.127	0.6839	6	0.66	63.762			-1.73			yes	hypothetical protein
1754	TGME49_223790	TGME49_223790	no				0	0	no				apical 1	Cytoplasm / Soluble				0.5945	0.1562	30.42	10	1003	110159	6.612	1.5381	26	1.24	61.853		Mem-MS	0		yes	yes	hypothetical protein
1755	TGME49_223800	TGME49_223800	no				2	0	no				ER	Cell membrane / Membrane				0.7872	0.1792	43.92	7	526	57079	7.951	0.8035	2	1.23	63.188		Mem-MS	-0.39	yes	yes	yes	hypothetical protein
1756	TGME49_223810	TGME49_223810	no				10	1	yes					Cell membrane / Membrane				0.6072	0.1764	45.64	4	1277	136766	6.518	1.2092	56	0.68	57.199			-1.49			yes	hypothetical protein
1757	TGME49_223830	TGME49_223830	yes	SP	SP	TM	0	1	no					Golgi apparatus / Membrane				0.694	0.3708	45.79	6	640	69415	6.142	0.5119	0	-1.3	51.17			1.13	yes		yes	fasciclin domain-containing protein
1758	TGME49_223840	TGME49_223840	no				0	0	no				nucleolus	Mitochondrion / Soluble				0.5213	0.1589	41.35	2	1281	139836	6.291	1.269	33	1.88	76.209			0.49	yes		yes	ATP-citrate lyase, putative
1759	TGME49_223845	TGME49_223845	no				0	0	no					Mitochondrion / Soluble				0.4107	0.1596	104	3	103	11804	10.951	1.3629	0	1.6	52.885			1.03				hypothetical protein
1760	TGME49_223855	TGME49_223855	no	SP		SP	1	0	no				nucleolus	Nucleus / Membrane				0.8419	0.3265	40.43	8	565	62602	9.599	1.3351	31	0.85	60.071			-0.08			yes	RNA recognition motif-containing protein
1761	TGME49_223870	TGME49_223870	no				0	0	no					Cytoplasm / Soluble				0.5522	0.1722	40.1	11	801	87453	5.873	0.2553	0	0.13	60.723			-0.12			yes	hypothetical protein
1762	TGME49_223880	TGME49_223880	no				0	0	no				nucleus - non-chromatin	Cytoplasm / Soluble				0.8024	0.3718	43.27	16	3893	407225	7.412	0.8344	23	1.2	60.889			-2.25			yes	zinc finger, C3HC4 type (RING finger) domain-containing protein
1763	TGME49_223900	TGME49_223900	no				0	0	no					Cytoplasm / Soluble				0.5975	0.1454	35.61	6	996	110189	6.825	0.525	2	-0.55	56.57			0.47	yes			hypothetical protein
1764	TGME49_223910	TGME49_223910	no			TM	3	0	no				ER	ER / Membrane				0.4474	0.1172	48.63	12	388	44062	9.337	1.4987	15	1.35	64.01		Mem-MS	-0.11		yes	yes	acyltransferase domain-containing protein
1765	TGME49_223915	TGME49_223915	no				0	1	no					Nucleus / Soluble				0.5595	0.5563	50.75	5	202	23441	10.186	-0.1367	0		51.724			0.39				hypothetical protein
1766	TGME49_223920	TGME49_223920	yes	SP	SP	TM	1	0	no				rhoptries 1	ER / Membrane				0.4734	0.1457	51.55	21	1958	222883	9.366	1.8658	44	1.95	64.165	SurfBiot	Mem-MS	-4.41	yes	yes	yes	rhoptry neck protein RON3
1767	TGME49_223930	TGME49_223930	no				0	12	no				nucleus - non-chromatin	Nucleus / Soluble				0.5251	0.1751	38.3	7	382	40672	8.908	1.8887	70	1.61	61.88			-1.67	yes		yes	RNA recognition motif-containing protein
1768	TGME49_223940	TGME49_223940	no				0	0	no				IMC	Cell membrane / Membrane				0.7029	0.4298	61.5	1	245	27334	4.917	2.0724	53	1.81	73.577			-4.14	yes	yes	yes	GAP45
1769	TGME49_223950	TGME49_223950	no				0	0	no					Nucleus / Soluble				0.5072	0.2228	36.21	4	868	94155	6.151	0.9713	4	0.83	67.434			-2.18			yes	hypothetical protein
1770	TGME49_223960	TGME49_223960	no				0	0	no				cytosol	Cytoplasm / Soluble				0.7235	0.23	38.9	7	388	41377	4.372	1.341	9	1.36	61.44			-5.08	yes		yes	ubiquitin interaction motif family protein
1771	TGME49_223970	TGME49_223970	no			TM	0	0	no				endomembrane vesicles	Plastid / Soluble				0.4209	0.1208	36.14	1	1011	110214	7.049	0.5539	2	0.71	70.85			-4.23			yes	translation elongation and release factors (gtpases), putative
1772	TGME49_223985	TGME49_223985	no				0	0	no					Nucleus / Soluble				0.7433	0.5276	40.88	5	3065	331267	6.171	0.7419	16	0.59	60.209			-0.27				serine/threonine specific protein phosphatase
1773	TGME49_224000	TGME49_224000	no				0	4	no				IMC	Cytoplasm / Soluble				0.6096	0.2046	39	3	740	82203	4.889	1.244	2	1.11	67.611			-1.47	yes		yes	hypothetical protein
1774	TGME49_224010	TGME49_224010	no				2	0	no					Cell membrane / Membrane				0.6628	0.2552	49.12	1	834	89836	6.224	-0.8861	0	-1.52	52.335			0				hypothetical protein
1775	TGME49_224020	TGME49_224020	no			TM	1	0	no					Mitochondrion / Membrane				0.4234	0.1616	37.33	2	111	13090	9.997	1.8116	31	1.52	56.25			-3.8				hypothetical protein
1776	TGME49_224030	TGME49_224030	no				0	0	no					Nucleus / Soluble				0.7124	0.5457	40.82	15	1142	128845	9.933	1.1596	20	0.25	62.292			-1.47			yes	hypothetical protein
1777	TGME49_224040	TGME49_224040	no				0	0	no					Nucleus / Soluble				0.4157	0.2679	51.17	1	306	35706	9.791				60.912			1.07				flagellar associated protein
1778	TGME49_224050	TGME49_224050	no				0	0	no				nucleus - chromatin	Nucleus / Soluble				0.7344	0.2314	42.71	3	896	93810	6.277	1.3993	17	1.34	70.123	SurfBiot		-3.71	yes	yes	yes	AP2 domain transcription factor AP2X-4
1779	TGME49_224060	TGME49_224060	yes	SP	SP	SP	0	0	no				Golgi	Extracellular / Soluble				0.5784	0.1489	36.65	1	622	68948	6.384	1.6442	56	1.79	76.726	SurfBiot		-1.29	yes	yes	yes	thioredoxin, putative
1780	TGME49_224070	TGME49_224070	no				0	1	no					Cytoplasm / Soluble				0.7021	0.2352	37.29	11	1497	156291	6.191	1.0813	3	0.85	65.421			-1.74			yes	hypothetical protein
1781	TGME49_224080	TGME49_224080	no			TM	0	0	no					Nucleus / Soluble				0.6422	0.3387	39.75	1	2026	214945	5.847	-0.8539	0	-1.7	56.833			-2.25	yes		yes	Kazal-type serine protease inhibitor domain-containing protein
1782	TGME49_224090	TGME49_224090	no		mTP		0	0	yes				mitochondrion - soluble	Plastid / Membrane				0.5106	0.1795	50.64	6	556	59227	6.02	1.3679	27	0.96	57.989			-1.24	yes		yes	enoyl-CoA hydratase/isomerase family protein
1783	TGME49_224100	TGME49_224100	no				0	0	no					Nucleus / Soluble				0.5561	0.2813	35.67	1	213	24010	11.251	0.8069	3	-0.03	54.206			0.56			yes	hypothetical protein
1784	TGME49_224110	TGME49_224110	no				0	1	yes				19S proteasome	Nucleus / Soluble				0.6353	0.2019	39.7	10	396	43126	4.674	1.6091	29	1.39	62.72			1.03	yes		yes	adhesion regulating molecule region protein, putative
1785	TGME49_224130	TGME49_224130	no				0	1	yes					Cytoplasm / Soluble				0.6379	0.3263	51.67	2	154	16631	4.796	2.8558	93	2.37	67.742			1.47			yes	hypothetical protein
1786	TGME49_224140	TGME49_224140	no				0	1	yes					Nucleus / Soluble				0.6618	0.17	34.31	5	1097	122285	10.369	1.7862	4	-1.3	53.005			0.94				hypothetical protein
1787	TGME49_224150	TGME49_224150	no				0	0	yes				nucleus - chromatin	Cytoplasm / Soluble				0.675	0.1602	61.86	1	1298	138041	5.68	0.5717	3	0.77	62.895			-3.18			yes	hypothetical protein
1788	TGME49_224160	TGME49_224160	no				0	1	yes					Nucleus / Soluble				0.6951	0.2413	44.89	10	2064	218100	8.025	0.301	5	0.59	62.954			-2.04			yes	hypothetical protein
1789	TGME49_224170	TGME49_224170	yes	SP	SP	SP	0	7	no					Cell membrane / Membrane		S-290/0,00	S-290/0,506	0.6295	0.1004	39.38	2	314	32902	4.944	1.5662	33	-0.28	50.159			0.31				SAG-related sequence SRS60A
1790	TGME49_224180	TGME49_224180	no				0	0	no					Nucleus / Soluble				0.615	0.1454	44.66	4	1294	142718	7.583	1.0077	1	-0.28	53.205			-0.06				hypothetical protein
1791	TGME49_224190	TGME49_224190	no				10	0	no				Golgi	Cell membrane / Membrane				0.6253	0.1286	52.38	20	1256	139821	7.933	0.9238	6	0.97	71.758			-5.24			yes	cation-transporting atpase family protein
1792	TGME49_224200	TGME49_224200	no				0	0	yes				nucleus - non-chromatin	Nucleus / Soluble				0.7078	0.2363	56.56	8	904	97496	5.801	0.9138	4	1.04	62.431			-0.03			yes	tRNA pseudouridine synthase
1793	TGME49_224205	TGME49_224205	no				8	6	no				PM - integral	Cell membrane / Membrane				0.6305	0.1193	75.8	10	378	41498	6.646	1.5528	34	1.58	71.24			-0.47			yes	ER lumen protein retaining receptor, putative
1794	TGME49_224210	TGME49_224210	no				3	0	no				PM - peripheral 2	Cell membrane / Membrane				0.7488	0.2395	37.69	15	1356	150271	8.697	0.8102	5	1.37	66.691			-0.59	yes		yes	hypothetical protein
1795	TGME49_224220	TGME49_224220	no				0	0	no				cytosol	Cytoplasm / Soluble				0.3827	0.1503	49.71	9	347	39128	5.044	1.1418	13	1.1	64.943			-1.5	yes		yes	serine/threonine-protein phosphatase PP2A catalytic subunit
1796	TGME49_224230	TGME49_224230	no				0	0	no					Nucleus / Soluble				0.722	0.1923	37.65	4	1919	201171	5.386	0.2253	6	0.55	70.208			-5.22				AP2 domain transcription factor AP2X-3
1797	TGME49_224235	TGME49_224235	no		cTP		0	10	no					Plastid / Membrane				0.709	0.1689	32.35	4	549	61440	9.998	0.8779	3	0.87	51.091			-0.66				translation initiation factor IF-3 protein
1798	TGME49_224240	TGME49_224240	no				0	0	no				nucleus - chromatin	Nucleus / Soluble				0.7253	0.1906	42.85	9	1156	123159	6.735	1.2589	10	1.08	64.909			-3.89			yes	protein phosphatase 2C domain-containing protein
1799	TGME49_224250	TGME49_224250	no				0	0	no					Mitochondrion / Soluble				0.5553	0.1101	208	1	207	22995	11.321	1.4975	14	0.35	62.019		Mem-MS			yes	yes	hypothetical protein
1800	TGME49_224260	TGME49_224260	no				0	0	no				nucleus - chromatin	Nucleus / Soluble				0.7724	0.5275		11	5657	602434	6.262	0.7938	25	1.19	67.144			-5.13		yes	yes	PHD-finger domain-containing protein
1801	TGME49_224270	TGME49_224270	no				0	0	no				nucleus - chromatin	Cytoplasm / Soluble				0.7144	0.1697	41.21	3	3378	357837	5.618	0.683	14	1.06	62.977			-3.75	yes		yes	hypothetical protein
1802	TGME49_224275	TGME49_224275	no				0	1	no					Mitochondrion / Membrane				0.4416	0.1376	51.33	2	153	17136	10.239	0.993	2		55.844			-0.84				hypothetical protein
1803	TGME49_224280	TGME49_224280	no				1	18	no				nucleus - non-chromatin	Cytoplasm / Soluble				0.5918	0.162	40.69	13	2847	301891	5.409	0.6064	7	1	68.364		Mem-MS	-5.19	yes	yes	yes	CPSF A subunit region protein
1804	TGME49_224290	TGME49_224290	no				3	1	no					ER / Membrane				0.5076	0.1309	46.5	11	371	41503	6.176	1.7127	32	1.42	60.215			-3.68				DHHC zinc finger domain-containing protein
1805	TGME49_224310	TGME49_224310	no				4	0	no				Golgi	Cell membrane / Membrane				0.5257	0.1029	49	11	391	42941	7.179	1.3709	10	1.23	63.52			-0.02			yes	DHHC zinc finger domain-containing protein
1806	TGME49_224320	TGME49_224320	no				0	11	no					Cytoplasm / Soluble				0.55	0.1553	43.02	2	2408	262384	10.441	-0.0177	1	0.19	63.18			-4.04	yes			hypothetical protein
1807	TGME49_224330	TGME49_224330	no				0	0	no				cytosol	Nucleus / Soluble				0.4856	0.1782	49.33	5	443	47945	6.171	1.5239	18	1.24	65.541			0.18	yes		yes	proteasome activator pa28 beta subunit protein
1808	TGME49_224340	TGME49_224340	no				1	1	no				mitochondrion - soluble	Plastid / Membrane				0.5772	0.1695	33.38	2	266	28569	9.449	1.1917	11	0.94	63.67		Mem-MS	-3.15		yes	yes	hypothetical protein
1809	TGME49_224350	TGME49_224350	no				1	0	yes				cytosol	Nucleus / Membrane				0.4846	0.148	33.81	11	1419	156761	7.888	1.4358	28	1.83	68.099		Mem-MS	-1.16	yes	yes	yes	aminopeptidase N, putative
1810	TGME49_224460	TGME49_224460	no	SP	SP	TM	0	0	no				PM - peripheral 2	Plastid / Soluble				0.5308	0.1614	37.35	10	970	108718	5.638	2.5885	237	2.39	67.044			0.3	yes		yes	aminopeptidase n, putative
1811	TGME49_224470	TGME49_224470	no				0	0	yes			4.333	PM - peripheral 2	Nucleus / Soluble				0.6209	0.1345	45.92	2	596	66790	7.604	1.5661	28	1.38	56.951			2.17			yes	hypothetical protein
1812	TGME49_224480	TGME49_224480	no				0	0	no				nucleus - non-chromatin	Nucleus / Soluble				0.8586	0.2159	58.62	9	1699	189043	10.718	1.0162	15	1.02	65.176			-1.32			yes	cell-cycle-associated protein kinase CLK, putative
1813	TGME49_224490	TGME49_224490	no				0	0	no				mitochondrion - soluble	Plastid / Soluble				0.4877	0.1295	53.92	8	646	69698	8.26	0.8954	2	0.85	58.733			-0.87			yes	polyprenyl synthetase superfamily protein
1814	TGME49_224510	TGME49_224510	no				0	8	no					Nucleus / Soluble				0.6801	0.1787	47.89	11	2106	226333	6.11	0.6646	3	0.71	60.038			-5.98			yes	hypothetical protein
1815	TGME49_224520	TGME49_224520	no				0	0	no				IMC	Nucleus / Soluble				0.4535	0.2407	50.75	4	202	22943	6.388	2.0961	59	1.52	58.128			1.12			yes	alveolin domain containing intermediate filament IMC8
1816	TGME49_224530	TGME49_224530	no				0	0	no				IMC	Cytoplasm / Soluble				0.5334	0.1881	41.79	5	584	62624	7.4	1.8122	27	1.44	56.068			0.31			yes	alveolin domain containing intermediate filament IMC5
1817	TGME49_224540	TGME49_224540	no				0	0	no				apical 1	Cytoplasm / Soluble				0.652	0.3069	52.16	16	4798	497299	5.558	0.433	9	0.65	60.742			0.2			yes	hypothetical protein
1818	TGME49_224560	TGME49_224560	no				0	0	no					Nucleus / Soluble				0.3822	0.1619	35.33	2	105	11581	10.043	0.3464	0		48.113			-0.23				hypothetical protein
1819	TGME49_224570	TGME49_224570	no			TM	8	0	no					Cell membrane / Membrane				0.5442	0.0995	54.82	4	602	63183	7.209	1.063	8	1.33	56.882			-0.41			yes	hypothetical protein
1820	TGME49_224575	TGME49_224575	no				0	0	no					Mitochondrion / Membrane				0.4492	0.154	93	2	92	10561	10.744	0.9581	1		56.989			0.3				hypothetical protein
1821	TGME49_224580	TGME49_224580	no				0	0	no				nucleus - non-chromatin	Nucleus / Soluble				0.6856	0.2426	49.09	7	539	54418	9.634	1.605	22	1.39	64.444			-3.8	yes		yes	RNA recognition motif-containing protein
1822	TGME49_224590	TGME49_224590	no				0	0	no					Cytoplasm / Soluble				0.5504	0.1492	48.47	11	823	88630	8.272	1.2068	9	0.94	66.748			-4.79			yes	DNA-directed RNA polymerase III POLR3C
1823	TGME49_224600	TGME49_224600	no				0	0	no				nucleolus	Cytoplasm / Soluble				0.4882	0.1289	37.67	10	451	50624	7.324	1.0763	6	0.88	66.15			-0.13			yes	GTP binding protein
1824	TGME49_224610	TGME49_224610	no				0	0	no					Nucleus / Soluble				0.6348	0.2465	41.91	4	1382	150951	9.447	0.781	10	0.58	61.388			0.06			yes	GYF domain-containing protein
1825	TGME49_224620	TGME49_224620	no			TM	4	2	no				micronemes	Cell membrane / Membrane				0.4032	0.1291	48.17	8	288	32578	6.293	1.586	26	1.2	59.862			1.02			yes	hypothetical protein
1826	TGME49_224630	TGME49_224630	no				0	0	yes					Nucleus / Soluble				0.6493	0.2578	34.55	2	1934	209453	6.15	0.2856	4	0.29	52.661			1.07			yes	zinc finger (CCCH type) motif-containing protein
1827	TGME49_224650	TGME49_224650	no				0	0	no				nucleus - chromatin	Cytoplasm / Soluble				0.7131	0.403	38.38	3	920	95948	5.35	1.1116	11	0.84	57.22			-3.4			yes	mRNA capping enzyme, beta chain protein
1828	TGME49_224660	TGME49_224660	no				0	0	no				nucleus - chromatin	Nucleus / Soluble				0.8201	0.5141	37.54	1	1313	139109	5.993	0.8745	11	1.16	61.872			-3.02			yes	transcription factor s-ii (tfiis), central domain-containing protein
1829	TGME49_224670	TGME49_224670	no				0	3	no					Cytoplasm / Soluble				0.7275	0.3515	35.81	8	3043	320247	8.206	0.3118	9	0.49	56.275			-0.81	yes			DnaJ domain-containing protein
1830	TGME49_224675	TGME49_224675	no				0	0	yes					Nucleus / Soluble				0.5715	0.1962	29.6	2	147	16535	10.154	1.5953	0	0.71	52.027			0.71				hypothetical protein
1831	TGME49_224680	TGME49_224680	no				0	11	no					Nucleus / Soluble				0.7112	0.2582	33.05	4	627	68978	6.976	1.2274	1	-1.22	48.567			0.74				hypothetical protein
1832	TGME49_224700	TGME49_224700	no				0	3	yes				apical 2	Cytoplasm / Soluble				0.6553	0.2098	36.5	6	1678	182661	9.679	1.1342	13	1.08	56.939			-1.56			yes	hypothetical protein
1833	TGME49_224710	TGME49_224710	no			TM	1	0	no					Cell membrane / Membrane				0.5543	0.1617	45.64	5	501	56002	5.618	0.9238	2	-0.19	57.968			-0.9	yes			hypothetical protein
1834	TGME49_224720	TGME49_224720	no				0	2	no				nucleus - non-chromatin	Nucleus / Soluble				0.7282	0.1979	50.36	7	704	73465	9.791	1.0354	15	1.19	64.681			-3.74	yes		yes	SPOC domain-containing protein
1835	TGME49_224730	TGME49_224730	no	mTP	mTP		0	0	no				mitochondrion - soluble	Mitochondrion / Soluble				0.6178	0.2613	56.67	6	339	36097	4.606	1.0366	8	0.75	61.176			-2.83			yes	hypothetical protein
1836	TGME49_224740	TGME49_224740	no				0	1	yes					Nucleus / Soluble				0.9045	0.7108	60.71	10	424	48190	8.927	1.4636	19	0.97	62.353			-1.12			yes	hypothetical protein
1837	TGME49_224750	TGME49_224750	no	SP	SP	TM	1	0	no					Cell membrane / Membrane		M-362/0,003	S-365/0,392	0.7216	0.1813	28	1	391	41415	4.817	0.2504	0	-1.3	53.571			0.78				SAG-related sequence SRS40F
1838	TGME49_224760	TGME49_224760	no	SP	mTP	TM	1	0	yes					Cell membrane / Membrane		T-367/0,002	S-373/0,349	0.743	0.1612	39.7	1	396	42205	7.492	0.8814	3	0.51	55.164			0.55			yes	SAG-related sequence SRS40E
1839	TGME49_224770	TGME49_224770	no	SP	SP	TM	0	1	no					Cell membrane / Membrane		S-364/0,001	S-363/0,447	0.824	0.1761	27.86	1	389	40837	5.976	0.1614	0		53.846							SAG-related sequence SRS40D
1840	TGME49_224780	TGME49_224780	no	SP			0	0	no					Extracellular / Soluble				0.6291	0.1659	36.5	2	218	23720	5.734	-0.9586	0	-1.1	58.447							SAG-related sequence SRS40B
1841	TGME49_224790	TGME49_224790	no	SP	SP	TM	1	0	no					Cell membrane / Membrane		S-367/0,005	S-366/0,516	0.6858	0.1973	32.75	1	392	42090	5.639	-0.585	0		54.962			0.81				SAG-related sequence SRS40A
1842	TGME49_224800	TGME49_224800	no			TM	7	0	no					ER / Membrane				0.7658	0.1409	98.33	2	294	33865	9.123	1.1746	10	1.28	75.593			0.07				hypothetical protein
1843	TGME49_224810	TGME49_224810	no				1	0	no					Nucleus / Soluble				0.7578	0.4559	43.5	6	1786	193345	8.417	0.4487	11	0.85	51.819			-1.79			yes	hypothetical protein
1844	TGME49_224820	TGME49_224820	no				0	0	no				mitochondrion - membranes	Cell membrane / Membrane				0.6929	0.1652	37.89	1	340	36546	8.523	1.1903	14	0.98	51.613			0.71			yes	hypothetical protein
1845	TGME49_224830	TGME49_224830	yes				0	0	no					Nucleus / Soluble				0.7423	0.2652	48.48	7	1114	121077	7.982	0.3598	2	0.81	59.462			-4.22			yes	hypothetical protein
1846	TGME49_224840	TGME49_224840	no				7	0	no					Cell membrane / Membrane				0.5514	0.1327	45.69	19	1324	146801	5.988	0.8109	6	0.46	67.245			0.4	yes	yes		3'5'-cyclic nucleotide phosphodiesterase domain-containing protein
1847	TGME49_224845	TGME49_224845	no				0	0	no					Nucleus / Soluble				0.952	0.1943	30.5	2	121	13501	8.525	0.0374	0	-1.05	57.377			1.36			yes	hypothetical protein
1848	TGME49_224850	TGME49_224850	no				0	1	yes				nucleus - non-chromatin	Cytoplasm / Soluble				0.6101	0.1981	34.95	3	768	82573	9.029	1.5434	89	1.85	76.073			-4.12	yes		yes	polyadenylate binding protein, putative
1849	TGME49_224860	TGME49_224860	no				0	0	yes					Cytoplasm / Soluble				0.6293	0.1065	50.57	5	353	38735	8.608	1.3038	8	0.78	65.819			-3.8			yes	exosome component 2, putative
1850	TGME49_224870	TGME49_224870	no				0	0	no				nucleus - chromatin	Nucleus / Soluble				0.6703	0.1772		20	8611	927323	6.294	0.1492	19	0.56	63.957			-0.48	yes		yes	hypothetical protein
1851	TGME49_224880	TGME49_224880	no				0	3	yes					Cytoplasm / Soluble				0.6279	0.2391	33.48	7	2008	218977	7.736	0.8136	1	0.95	51.369			-1.14			yes	kinesin motor domain-containing protein
1852	TGME49_224890	TGME49_224890	no				0	0	no				19S proteasome	Cytoplasm / Soluble				0.6886	0.164	39.85	3	1075	116709	5.299	1.3288	22	1.12	48.513			1.08	yes	yes	yes	hypothetical protein
1853	TGME49_224900	TGME49_224900	no				0	3	no				mitochondrion - soluble	Cytoplasm / Soluble				0.3467	0.2492	36.86	4	257	28561	8.553	2.0941	66	1.41	65.891			-4.02	yes		yes	adenylate kinase, putative
1854	TGME49_224905	TGME49_224905	no				0	0	no					Nucleus / Soluble				0.5491	0.2367	50	2	149	17203	7.354	-0.4685	0		59.333			1.2				hypothetical protein
1855	TGME49_224910	TGME49_224910	no		mTP		0	0	yes				cytosol	Mitochondrion / Membrane				0.4699	0.1212	32	5	255	27564	8.362	1.0107	2	1.35	59.766			-0.25	yes		yes	divalent cation tolerance protein, CutA1 family protein
1856	TGME49_224920	TGME49_224920	no			TM	12	0	no				ER	Cell membrane / Membrane				0.7268	0.1183	53.33	8	1759	190363	7.457	0.7474	7	1.06	65.682		Mem-MS	-4.56		yes	yes	hypothetical protein
1857	TGME49_224928	TGME49_224928	no				0	0	no					Nucleus / Soluble				0.7259	0.2168	39.57	3	1661	183871	5.614	0.3997	3	0.3	54.874			-3.59	yes		yes	histone lysine demethylase JMJD4
1858	TGME49_224932	TGME49_224932	no				0	0	yes					Nucleus / Soluble				0.6955	0.1799	40.75	4	162	18295	7.03	0.6395	12		63.19			-0.64	yes			hypothetical protein
1859	TGME49_224935	TGME49_224935	no			TM	7	0	no					Cell membrane / Membrane				0.6165	0.1283	37.55	3	1501	165117	6.118	0.8591	6	0.76	53.262			0.84				hypothetical protein
1860	TGME49_224940	TGME49_224940	no				0	0	no					Nucleus / Soluble				0.7025	0.3875	40.38	7	847	94428	6.9	0.8692	8	0.77	58.255			0.19				hypothetical protein
1861	TGME49_224950	TGME49_224950	no				0	0	no					Plastid / Soluble				0.6067	0.1766	48.79	8	682	75418	6.437	1.4555	43	1.29	69.253		Mem-MS	1.69		yes	yes	calcium-dependent protein kinase CDPK5
1862	TGME49_224960	TGME49_224960	no			TM	1	0	no				ER	ER / Membrane				0.5775	0.2794	31	1	247	28691	7.091	1.419	55	1.01	66.129			-5.1	yes		yes	hypothetical protein
1863	TGME49_224970	TGME49_224970	no				0	0	no				nucleolus	Nucleus / Soluble				0.7513	0.2019	42.12	2	1094	117089	9.733	1.2383	40	1.01	72.877			0			yes	nucleolar protein
1864	TGME49_224980	TGME49_224980	no				0	0	yes				nucleus - chromatin	Cytoplasm / Soluble				0.6773	0.2234	48.48	9	1114	122255	5.604	1.1179	14	0.97	59.193			-0.4	yes		yes	hypothetical protein
1865	TGME49_224990	TGME49_224990	no				0	0	no				mitochondrion - soluble	Mitochondrion / Soluble				0.3332	0.145	155	3	154	17098	7.911	1.9714	49	1.31	61.935			1.03			yes	hypothetical protein
1866	TGME49_225000	TGME49_225000	no				0	0	no				nucleus - chromatin	Nucleus / Soluble				0.7306	0.221	47.58	8	1474	154663	9.264	1.0362	15	1.29	70.102		Mem-MS	-5.36	yes	yes	yes	hypothetical protein
1867	TGME49_225005	TGME49_225005	no				0	4	no					Nucleus / Soluble				0.5175	0.2407	35.75	2	142	16350	10.677	0.9557	0	-0.02	58.741			0.25				hypothetical protein
1868	TGME49_225010	TGME49_225010	no				7	0	no				Golgi	Cell membrane / Membrane				0.7668	0.1606	57	8	854	93514	8.008	1.1623	10	1	58.947			-2.69			yes	hypothetical protein
1869	TGME49_225020	TGME49_225020	no				0	4	no				apical 1	Cytoplasm / Soluble				0.6451	0.3267	37.44	4	1010	114400	9.278	0.9983	7	1.04	66.172			-2.78			yes	hypothetical protein
1870	TGME49_225028	TGME49_225028	no				0	8	no					Cytoplasm / Soluble				0.5791	0.3529	35.24	13	1162	134458	6.433	0.2923	1		61.737			0.57			yes	myosin heavy chain, putative
1871	TGME49_225032	TGME49_225032	no				0	0	yes					Mitochondrion / Soluble				0.5495	0.2081	67	3	66	7542	9.327	0	0		55.224			-0.03				myosin heavy chain, putative
1872	TGME49_225050	TGME49_225050	no				0	0	no				cytosol	Plastid / Soluble				0.3867	0.1198	53.55	2	588	64106	7.672	1.3128	49	1.66	74.703			-1.58	yes		yes	adenosylhomocysteinase, putative
1873	TGME49_225060	TGME49_225060	no				0	0	no				nucleus - chromatin	Mitochondrion / Membrane				0.5068	0.0983	41.7	8	416	45226	9.454	1.2925	10	1.26	56.595			-0.9	yes		yes	nucleoredoxin family protein
1874	TGME49_225070	TGME49_225070	no				0	0	no					Nucleus / Soluble				0.4615	0.2736	45.7	3	456	52201	9.779	0.4548	1		59.737			0.02				hypothetical protein
1875	TGME49_225080	TGME49_225080	no				0	0	no				40S ribosome	Cytoplasm / Soluble				0.5709	0.1637	39.25	2	156	17723	10.898	2.6611	311	2.45	74.522	SurfBiot		-4.15	yes	yes	yes	ribosomal protein RPS18
1876	TGME49_225090	TGME49_225090	no				0	0	no					Nucleus / Soluble				0.8148	0.6775	97.3	6	2476	266820	8.193	0.9117	11	0.85	56.036			-1.36			yes	hypothetical protein
1877	TGME49_225098	TGME49_225098	no				0	0	no					Cytoplasm / Soluble				0.8143	0.2356	23.25	3	92	10464	8.114	1.6727	3		62.366			1.36				hypothetical protein
1878	TGME49_225102	TGME49_225102	no				0	1	no					Nucleus / Soluble				0.5123	0.1689	49.75	3	198	22344	9.023	1.4379	16		52.261			-0.62				hypothetical protein
1879	TGME49_225105	TGME49_225105	no				2	0	yes					Cell membrane / Membrane				0.763	0.1477	36.54	7	1022	110762	9.016	1.3326	10	0.19	65.689			1.05	yes			hypothetical protein
1880	TGME49_225108	TGME49_225108	yes	SP	SP	SP	1							Extracellular / Soluble				0.543	0.1415	45.32	13	860	93979	8.703	1.0052	6	0.77	56.33			-1.57				SNF7 family protein
1881	TGME49_225110	TGME49_225110	no				0	0	no					Nucleus / Soluble				0.8093	0.2342	38.03	2	1254	130708	6.128	1.0504	24	0.76	68.367			-0.57				AP2 domain transcription factor AP2X-2
1882	TGME49_225120	TGME49_225120	no			TM	0	3	no				dense granules	Mitochondrion / Membrane				0.624	0.1758	34.71	12	242	26920	9.2	2.6146	315	1.92	50.206			0.64	yes		yes	hypothetical protein
1883	TGME49_225125	TGME49_225125	no				0	0	no				nucleus - non-chromatin	Nucleus / Soluble				0.6982	0.134	44.09	12	2865	310135	7.873	0.8261	8	1.08	69.958			-4.76			yes	pre-rRNA processing protein
1884	TGME49_225130	TGME49_225130	no				0	1	no					Cytoplasm / Soluble				0.5418	0.144	37.41	7	1383	148063	8.426	0.7185	12	0.66	57.009			-5.75				hypothetical protein
1885	TGME49_225140	TGME49_225140	no			TM	10	0	no					Cell membrane / Membrane				0.5723	0.11	84.83	2	508	56957	5.096	-0.6383	0		57.957			0.75				BT1 family protein
1886	TGME49_225150	TGME49_225150	yes	SP	SP	SP	2	2	no				rhoptries 1	Cell membrane / Membrane				0.5597	0.1427	62.91	8	691	76724	9.664	1.9739	71	1.63	56.936		Mem-MS	0.53	yes	yes	yes	hypothetical protein
1887	TGME49_225160	TGME49_225160	no			TM	2	0	yes				dense granules	Golgi apparatus / Membrane				0.5922	0.3924	25.13	1	401	45443	9.204	2.3176	210	1.61	49.005			2.07	yes		yes	hypothetical protein
1888	TGME49_225170	TGME49_225170	no			TM	2	0	no					Cell membrane / Membrane				0.3638	0.1012	64	3	127	13387	6.979	2.0441	34	1.32	53.125			1.6				hypothetical protein
1889	TGME49_225190	TGME49_225190	no				0	9	no					Nucleus / Soluble				0.7028	0.2237	43.81	6	919	99804	8.007	0.8871	5	0.34	58.261			-1.42				hypothetical protein
1890	TGME49_225200	TGME49_225200	yes	SP	SP	SP	0	1	no				rhoptries 1	ER / Soluble				0.7672	0.1889	48.29	33	1641	179694	8.548	1.6224	39	1.21	57.125			-2.54	yes		yes	hypothetical protein
1891	TGME49_225210	TGME49_225210	no				0	0	yes					Cytoplasm / Soluble				0.5433	0.2321	36.33	2	108	11412	7.784	0.6107	1		54.128			1.36				hypothetical protein
1892	TGME49_225220	TGME49_225220	yes	SP	SP	SP	0	0	no					Extracellular / Soluble				0.5737	0.1378	30.41	16	820	89897	6.69	1.6702	43	0.89	57.491			0.96				SCP family extracellular subfamily protein
1893	TGME49_225230	TGME49_225230	no				0	0	no				nucleus - chromatin	Cell membrane / Membrane				0.7096	0.2698	43.65	2	744	76815	9.379	1.4548	18	0.88	62.55			-0.64			yes	hypothetical protein
1894	TGME49_225240	TGME49_225240	no	mTP	mTP		0	0	no				mitochondrion - soluble	Mitochondrion / Soluble				0.4923	0.1302	29	6	231	26004	10.818	1.6714	24	1.25	59.483			-3.34			yes	50S ribosomal protein L13, putative
1895	TGME49_225250	TGME49_225250	yes	SP	mTP	SP	0	0	no					Mitochondrion / Soluble				0.8675	0.1511	30.75	1	122	13958	10.988	1.3904	15	1.04	69.106			-3.94				LSU ribosomal protein L14P, putative
1896	TGME49_225260	TGME49_225260	no				0	0	no				nucleus - non-chromatin	Cytoplasm / Soluble				0.561	0.1683	46.17	12	1892	209001	5.875	1.3267	32	1.31	73.27			-4.16	yes		yes	DNA-directed RNA polymerase II RPB1
1897	TGME49_225270	TGME49_225270	no				0	0	no					Cytoplasm / Soluble				0.7052	0.4982	33.79	3	3243	349646	9.721	0.3201	5	0.81	62.269			-2.75			yes	hypothetical protein
1898	TGME49_225280	TGME49_225280	no				0	0	no					Cytoplasm / Soluble				0.5336	0.1588	36.4	6	2547	281745	8.511	-0.6576	1	-1.52	53.336			-0.84				hypothetical protein
1899	TGME49_225290	TGME49_225290	no	SP	SP	SP	0	0	no					Mitochondrion / Soluble				0.4811	0.1165	58.64	1	644	69757	7.363	0.7474	6	-0.59	52.093			0.81			yes	GDA1/CD39 (nucleoside phosphatase) family protein
1900	TGME49_225300	TGME49_225300	no				0	0	no					Cytoplasm / Soluble				0.5773	0.2862	21.46	9	278	32673	7.622	1.5539	9	1	56.631			0.68			yes	hypothetical protein
1901	TGME49_225310	TGME49_225310	no				0	0	yes				outlier	Nucleus / Membrane				0.6735	0.2951	31.44	8	502	52472	5.876	1.5315	19	1.44	57.256			0.89	yes		yes	ARF1-directed GTPase-activating protein, putative
1902	TGME49_225315	TGME49_225315	no				0	0	no					Mitochondrion / Membrane				0.5329	0.1316	45.29	20	316	34634	6.129	0.7832	0		49.211			0.08	yes			hypothetical protein
1903	TGME49_225320	TGME49_225320	yes	SP	SP	SP	0	0	no				rhoptries 2	Cell membrane / Membrane			H-480/0,379	0.7109	0.2122	33.67	5	504	54458	5.571	1.5666	10	1.13	49.307		Mem-MS	0.64	yes	yes	yes	hypothetical protein
1904	TGME49_225330	TGME49_225330	yes	SP		SP	0	0	no				rhoptries 1	Extracellular / Soluble				0.7136	0.2761	70	6	699	73863	5.784	1.4365	23	1.18	53.714			0.39	yes		yes	hypothetical protein
1905	TGME49_225340	TGME49_225340	no				0	0	no					Cytoplasm / Soluble				0.634	0.2805	36.46	15	2041	229718	8.292	1.1827	14	0.92	61.117			0.73			yes	hypothetical protein
1906	TGME49_225350	TGME49_225350	yes	SP	SP	TM	3	0	yes				ER	Cell membrane / Membrane				0.7873	0.173	50	1	399	43802	7.875	1.2033	11	1.13	55.75			-0.64			yes	hypothetical protein
1907	TGME49_225360	TGME49_225360	no				0	1	no					Nucleus / Soluble				0.683	0.1741	39.84	4	756	82311	6.071	0.6821	11	0.79	65.522			-5.85			yes	hypothetical protein
1908	TGME49_225370	TGME49_225370	no				0	0	no					Nucleus / Membrane				0.6286	0.4643	38.03	2	912	95710	8.462	0.4579	2	0.9	49.069			0.23	yes		yes	hypothetical protein
1909	TGME49_225380	TGME49_225380	no				0	0	no				mitochondrion - soluble	Plastid / Soluble				0.6508	0.3813	44.8	12	447	51498	10.204	0.9974	5	0.77	64.732			-3.96			yes	hypothetical protein
1910	TGME49_225400	TGME49_225400	yes	SP	SP	SP	0	0	no					Extracellular / Soluble				0.6078	0.2484	33	5	956	106758	8.903	0.7604	0	-0.85	51.62			-0.53				hypothetical protein
1911	TGME49_225410	TGME49_225410	no				0	0	yes				nucleus - chromatin	Nucleus / Soluble				0.6591	0.1593	108.5	3	216	23282	11.46	1.2709	3	0.88	52.995			-4.36			yes	histone H3 centromeric CENH3
1912	TGME49_225413	TGME49_225413	no				0	11	no					Nucleus / Soluble				0.7442	0.1724	46.67	5	279	31450	8.086	0.9143	10		53.571			1.71			yes	hypothetical protein
1913	TGME49_225420	TGME49_225420	no	mTP	cTP		0	3	no					Plastid / Soluble				0.5241	0.1226	55.5	2	221	24006	4.997	1.3241	11	1.35	58.559			-0.1			yes	histidine triad domain-containing protein
1914	TGME49_225430	TGME49_225430	no				0	1	no					Cytoplasm / Soluble				0.5719	0.1804	38	6	569	61199	9.4	0.8663	2	0.79	58.07			-0.87				Ras-related GTP binding A family protein
1915	TGME49_225435	TGME49_225435	no				0	1	no					Mitochondrion / Soluble				0.4974	0.2377	39.33	2	117	13447	7.858				57.627			0.11				hypothetical protein
1916	TGME49_225440	TGME49_225440	no				0	0	yes					Nucleus / Soluble				0.8695	0.5449	37.6	1	1746	185038	8.653	0.8669	6	0.94	52.833			-5.54			yes	hypothetical protein
1917	TGME49_225450	TGME49_225450	no			TM	0	2	no				nucleolus	Cytoplasm / Soluble				0.5437	0.1841	44.62	12	579	64113	4.964	1.3899	3	1.02	57.069			-0.4			yes	hypothetical protein
1918	TGME49_225460	TGME49_225460	no				0	3	no					Plastid / Soluble				0.4663	0.2026	30.83	9	184	20183	4.941	0.6857	1		54.595			1.09				hypothetical protein
1919	TGME49_225470	TGME49_225470	no		mTP	TM	0	0	no				19S proteasome	Mitochondrion / Membrane				0.4577	0.1613	33.75	2	269	30384	8.703	1.5824	20	1.19	51.111			0.25			yes	peptide methionine sulfoxide reductase
1920	TGME49_225480	TGME49_225480	no				0	0	no				IMC	Nucleus / Soluble				0.6653	0.3649	34.88	4	836	91669	6.318	1.0022	6	0.96	54.361			0.23			yes	hypothetical protein
1921	TGME49_225490	TGME49_225490	no				0	0	no					Cytoplasm / Soluble				0.4753	0.1475	37.47	5	711	79134	6.442	1.8978	45	1.67	68.539			1.22			yes	calcium-dependent protein kinase CDPK2
1922	TGME49_225500	TGME49_225500	no				4	0	no				Golgi	Cell membrane / Membrane				0.6811	0.1672	43.1	3	430	46210	7.536	1.7286	38	1.37	55.916			1.88			yes	hypothetical protein
1923	TGME49_225510	TGME49_225510	no				0	0	no					Cytoplasm / Soluble				0.4587	0.1589	50.6	10	1011	110459	8.222	1.7491	93	1.27	62.945			-4.03				RAP domain-containing protein
1924	TGME49_225520	TGME49_225520	no			TM	0	0	no					Mitochondrion / Membrane				0.6872	0.1341	65.5	1	261	29623	10.286	0.8274	1	0.31	54.58							hypothetical protein
1925	TGME49_225530	TGME49_225530	no			TM	8	7	no					Cell membrane / Membrane				0.7041	0.1581	44.88	8	717	74702	6.567	1.2256	23	0.95	63.231			-2.94			yes	metal cation transporter, ZIP family protein
1926	TGME49_225540	TGME49_225540	no				0	0	no				outlier	Cytoplasm / Soluble				0.8603	0.7838	51.09	4	501	52713	4.577	1.1581	7	0.95	48.406			2.2			yes	hypothetical protein
1927	TGME49_225550	TGME49_225550	no			TM	0	0	no				mitochondrion - membranes	Mitochondrion / Membrane				0.5286	0.1337	35.67	8	427	48395	10.301	1.7534	23	1.48	60.28			-4.01	yes		yes	phosphatidylserine decarboxylase
1928	TGME49_225555	TGME49_225555	no			TM	1	0	no				mitochondrion - membranes	Mitochondrion / Membrane				0.6813	0.2338	68	1	67	7373	9.707	2.3867	105	2.27	58.824			-1.2			yes	hypothetical protein
1929	TGME49_225560	TGME49_225560	no				0	0	no				IMC	Cytoplasm / Soluble				0.5767	0.1895	37.23	9	1116	124052	6.38	2.3596	177	1.61	52.91			2.18			yes	hypothetical protein
1930	TGME49_225570	TGME49_225570	no				0	0	no					Golgi apparatus / Soluble				0.5672	0.3074	34.19	1	717	82193	5.002	-0.585	0		48.607			0.3			yes	hypothetical protein
1931	TGME49_225580	TGME49_225580	no				0	4	no				cytosol	Cytoplasm / Soluble				0.4067	0.1681	35	3	244	26650	4.805	1.4936	14	1.47	51.837			-4.31	yes		yes	proteasome (prosome, macropain) 26S subunit, non-ATPase, 9, putative
1932	TGME49_225590	TGME49_225590	no				0	0	no					Nucleus / Soluble				0.7387	0.1756	34.6	2	345	36911	8.212	0.6998	0		51.156			0.33				hypothetical protein
1933	TGME49_225680	TGME49_225680	no				0	0	no					Mitochondrion / Soluble				0.4617	0.1315	84.67	8	253	28149	11.349	1.8806	13	0.57	49.213			2.38				hypothetical protein
1934	TGME49_225690	TGME49_225690	no				0	3	no	1.578			apical 1	Cytoplasm / Soluble				0.6736	0.3571	31.88	1	1816	194254	5.804	1.2156	7	1.4	52.009			-0.02	yes	yes	yes	hypothetical protein
1935	TGME49_225710	TGME49_225710	no				1	1	no				mitochondrion - soluble	Mitochondrion / Membrane				0.5477	0.1727	38.33	4	229	24692	6.933	1.4473	7	0.89	61.739			-1.91			yes	mitochondrial inner membrane translocase subunit TIM17, putative
1936	TGME49_225720	TGME49_225720	no				0	0	no					Plastid / Soluble				0.5762	0.1496	43	4	300	31676	10.415	1.3369	9	1.11	58.804			-3.46			yes	hypothetical protein
1937	TGME49_225730	TGME49_225730	no	mTP	mTP	TM	0	0	no				mitochondrion - membranes	Mitochondrion / Membrane				0.532	0.1443	64.5	4	128	14904	9.758	2.0081	43	1.73	69.767			-3.65	yes		yes	membrane protein, putative
1938	TGME49_225745	TGME49_225745	no				0	1	no					Cytoplasm / Soluble				0.6375	0.1757		5	12206	1319961	8.315	-0.0605	8	0.58	52.359			0.53	yes		yes	hypothetical protein
1939	TGME49_225770	TGME49_225770	no				0	0	no					Cytoplasm / Soluble				0.6399	0.2387	37.33	13	2015	214107	5.931	0.5922	5	0.48	52.183			0.3				Tyrosine kinase-like (TKL) protein
1940	TGME49_225780	TGME49_225780	no				1	4	no				PM - peripheral 2	Cell membrane / Membrane				0.4658	0.1286	43.18	3	474	52036	6.012	1.0952	7	0.85	67.789			-2.6			yes	hypothetical protein
1941	TGME49_225790	TGME49_225790	no				0	0	no				tubulin cytoskeleton	Cytoplasm / Soluble				0.3472	0.1398	38	4	189	21659	9.406	2.4282	116	1.59	58.947			1.98			yes	PDI family protein
1942	TGME49_225800	TGME49_225800	no			TM	0	2	no				apicoplast	Golgi apparatus / Membrane				0.6098	0.1473	34.6	4	518	57013	5.397	1.2909	11	1.23	63.198			-5.57			yes	iron-sulfur assembly ATPase
1943	TGME49_225810	TGME49_225810	no	mTP	mTP		0	1	no				mitochondrion - soluble	Mitochondrion / Membrane				0.4184	0.333	45.33	7	271	32530	10.263	1.6252	25	1.32	62.868			-3.11			yes	BIR protein
1944	TGME49_225820	TGME49_225820	no				4	1	no				micronemes	Cell membrane / Membrane				0.4347	0.106	39.31	1	510	54147	5.442	1.2066	11	0.7	54.99			1.83	yes		yes	hypothetical protein
1945	TGME49_225830	TGME49_225830	yes	SP	SP	SP	0	0	no					Extracellular / Soluble				0.7778	0.2641	45.18	2	993	104664	9.409	1.2835	8	1.22	48.793	SurfBiot	Mem-MS	1		yes	yes	hypothetical protein
1946	TGME49_225840	TGME49_225840	no				0	0	yes				ER	Cell membrane / Membrane				0.7835	0.2487	38.17	4	686	73501	4.739	1.2519	9	0.89	63.755			-1.7			yes	hypothetical protein
1947	TGME49_225850	TGME49_225850	no			TM	9	1	no				ER	Cell membrane / Membrane				0.6589	0.1505	40.95	11	1555	167670	8.885	1.3442	18	1.35	63.689	SurfBiot	Mem-MS	-5.02	yes	yes	yes	peptidase, M28 family protein
1948	TGME49_225860	TGME49_225860	no			TM	0	0	no				rhoptries 1	Nucleus / Membrane				0.9258	0.2388	54.78	4	1057	111619	4.554	1.0737	15	0.97	48.96			-1.35			yes	hypothetical protein
1949	TGME49_225870	TGME49_225870	no				0	0	no				nucleus - chromatin	Cytoplasm / Soluble				0.7818	0.5295	44.06	2	1579	161060	6.104	0.5575	6	0.97	61.646			0.7			yes	hypothetical protein
1950	TGME49_225880	TGME49_225880	no				0	0	no				cytosol	Cytoplasm / Soluble				0.2694	0.1257	40.33	8	362	39777	6.408	1.0261	6	1.21	61.708			1.73	yes		yes	UDP-glucose 4-epimerase
1951	TGME49_225890	TGME49_225890	no				0	5	yes				nucleus - chromatin	Nucleus / Soluble				0.7498	0.3036	55.51	3	2114	223318	9.911	0.3464	7	0.98	61.182			-4.63			yes	hypothetical protein
1952	TGME49_225900	TGME49_225900	no				0	1	no					Nucleus / Soluble				0.6406	0.257	43	1	1461	160976	7.458	1.0338	19	0.72	61.833			-2.31			yes	hypothetical protein
1953	TGME49_225905	TGME49_225905	no				0	0	no					Mitochondrion / Soluble				0.6432	0.2117	33.75	2	134	15393	11.886	0.8021	1	0.07	55.556							hypothetical protein
1954	TGME49_225910	TGME49_225910	no				0	0	no				apical 2	Cytoplasm / Soluble				0.6637	0.3235	41.82	2	1259	129179	9.893	0.8014	13	0.99	63.651			-2.26			yes	hypothetical protein
1955	TGME49_225920	TGME49_225920	no				0	1	no					Nucleus / Soluble				0.8755	0.8411	40.62	2	852	94910	7.915	1.1723	33	0.73	55.686			-2.94				hypothetical protein
1956	TGME49_225930	TGME49_225930	no				0	0	no				cytosol	Cytoplasm / Soluble				0.6189	0.1342	36.29	5	253	27890	5.788	2.0875	100	1.85	71.654			-5.1	yes	yes	yes	triose-phosphate isomerase TPI-I
1957	TGME49_225940	TGME49_225940	no				0	1	no				IMC	Nucleus / Soluble				0.4599	0.2436	45.14	3	315	33736	4.846	1.6739	33	1.33	55.696			1.77	yes	yes	yes	hypothetical protein
1958	TGME49_225950	TGME49_225950	no				0	3	no					Nucleus / Soluble				0.5702	0.1732	37.59	4	638	68325	6.521	0.2227	0		51.174			1.3	yes			hypothetical protein
1959	TGME49_225953	TGME49_225953	yes	SP	SP		0	1	no					Extracellular / Soluble				0.3435	0.1565	42.25	5	168	17462	4.983	0.0645	0		46.154			0.71				hypothetical protein
1960	TGME49_225955	TGME49_225955	no				0	0	no					Cytoplasm / Soluble				0.4211	0.2172	42.14	3	294	33232	6.392	0.6464	3		56.271			0.97				hypothetical protein
1961	TGME49_225958	TGME49_225958	no				0	10	no					Mitochondrion / Membrane				0.4325	0.1609	28	2	139	15553	11.951	0.5366	0		41.429							hypothetical protein
1962	TGME49_225960	TGME49_225960	no				0	0	no					Cytoplasm / Soluble				0.6874	0.4642	40.38	3	3956	412548	6.178	0.281	7	0.93	61.183			-2.03			yes	STE kinase
1963	TGME49_225970	TGME49_225970	no				0	0	no					Cytoplasm / Soluble				0.6745	0.2062	210	1	209	24079	4.89	0.5159	1	0.8	61.905			-4.35				mediator complex subunit MED31
1964	TGME49_225980	TGME49_225980	no				0	8	no					Cytoplasm / Soluble				0.557	0.1376	40.96	6	1842	201217	7.727	0.6776	9	0.57	62.344			-4.65				hypothetical protein
1965	TGME49_225990	TGME49_225990	no		SP	TM	1	0	no				apicoplast	Mitochondrion / Membrane				0.5481	0.2082	35.93	4	502	53257	8.151	0.3263	1	1.32	61.034			-0.98	yes		yes	acyl transferase domain-containing protein
1966	TGME49_226000	TGME49_226000	no	mTP	mTP		0	0	no				mitochondrion - membranes	Mitochondrion / Soluble				0.5233	0.1316	23	4	183	19457	5.738	1.876	30	1.74	61.413	SurfBiot		-4.57	yes	yes	yes	ATP synthase, putative
1967	TGME49_226010	TGME49_226010	no	mTP	mTP		0	4	no					Mitochondrion / Soluble				-0.1025	0.1614	52.5	2	104	11935	6.856	1.9485	42	0.72	60			-0.24	yes		yes	pterin-4-alpha-carbinolamine dehydratase
1968	TGME49_226020	TGME49_226020	no				12	0	no				micronemes	Cell membrane / Membrane				0.6366	0.1092	73.75	9	589	64569	5.762	2.5415	243	2.05	61.017		Mem-MS	-3.53		yes	yes	transporter, major facilitator family protein
1969	TGME49_226030	TGME49_226030	no				0	0	yes				IMC	Cytoplasm / Soluble				0.4464	0.1573	49.14	8	343	39411	9.333	2.167	73	1.75	60.756			-3.04	yes		yes	AGC kinase
1970	TGME49_226040	TGME49_226040	no				0	5	yes		11.918		apical 2	Cytoplasm / Soluble				0.1342	0.1219	42.5	1	169	18984	4.77	1.5868	15	1.41	60			-3.25	yes		yes	EF hand domain-containing protein
1971	TGME49_226050	TGME49_226050	no				0	0	no					Nucleus / Soluble				0.6548	0.1788	43.06	5	774	83893	9.27	1.1467	9	1.21	65.806			0.13			yes	hypothetical protein
1972	TGME49_226060	TGME49_226060	no				10	0	yes				Golgi	Cell membrane / Membrane				0.644	0.1257	102.57	7	717	77752	7.246	1.7215	55	1.28	68.106		Mem-MS	-1.25		yes	yes	transmembrane amino acid transporter protein
1973	TGME49_226068	TGME49_226068	no			TM	3	4	no				ER	ER / Membrane				0.5765	0.1683	34.15	10	443	50101	4.853	1.5532	32	0.96	68.919		Mem-MS	-4.72	yes	yes	yes	DnaJ domain-containing protein
1974	TGME49_226072	TGME49_226072	no				0	6	no				endomembrane vesicles	Mitochondrion / Membrane				0.6157	0.1322	42.68	6	810	88827	6.281	1.8966	54	1.57	61.776		Mem-MS	-0.32	yes	yes	yes	Ser/Thr phosphatase family protein
1975	TGME49_226080	TGME49_226080	no				0	0	no				nucleus - chromatin	Plastid / Membrane				0.5365	0.2013	38.67	7	811	87169	9.501	0.8055	4	0.86	60.837			-4.04			yes	polyA polymerase
1976	TGME49_226090	TGME49_226090	no				0	4	no					Plastid / Soluble				0.5999	0.1418	38.32	10	1072	116113	9.994	0.6304	6	0.68	61.696			-3.96			yes	DEAD/DEAH box helicase domain-containing protein
1977	TGME49_226100	TGME49_226100	no				3	0	no					Cell membrane / Membrane				0.6754	0.1444	38.57	3	886	96903	8.368	0.0899	3	0.16	56.483			-2.65				haloacid dehalogenase family hydrolase domain-containing protein
1978	TGME49_226110	TGME49_226110	no				2	0	no					Nucleus / Membrane				0.6694	0.1337	50.14	7	701	77081	8.027	0.3522	2		57.977			-0.98				Copper-exporting ATPase
1979	TGME49_226220	TGME49_226220	no				0	0	no				IMC	Cytoplasm / Soluble				0.4615	0.1607	66.09	9	726	80159	7.453	1.1126	1	1.05	60.66			-2.11			yes	alveolin domain containing intermediate filament IMC9
1980	TGME49_226230	TGME49_226230	no			TM	0	0	no					ER / Membrane				0.5787	0.1666	32.42	1	388	43933	4.818	1.2804	0		59.897			-2.36	yes		yes	hypothetical protein
1981	TGME49_226240	TGME49_226240	no				1	0	yes				nucleus - non-chromatin	Mitochondrion / Membrane				0.5927	0.2689	39.8	4	198	23202	10.371	1.5061	8	1.1	53.769			-3.33			yes	bud site selection protein, putative
1982	TGME49_226245	TGME49_226245	no				0	0	no					Nucleus / Soluble				0.6066	0.3728	27.7	5	276	30171	10.074	0.8235	0		54.513			-0.06				hypothetical protein
1983	TGME49_226250	TGME49_226250	no				0	0	no				nucleus - non-chromatin	Cytoplasm / Soluble				0.5825	0.2089	43.24	2	734	78593	9.188	1.9844	72	2.02	74.014			-4.25	yes		yes	DEAD (Asp-Glu-Ala-Asp) box polypeptide DDX3X
1984	TGME49_226260	TGME49_226260	no				0	1	yes					Cytoplasm / Soluble				0.7377	0.1643	29.88	1	238	25590	6.211	1.8541	91	1.39	53.138			1.49				hypothetical protein
1985	TGME49_226270	TGME49_226270	no			TM	7	0	no				ER	Cell membrane / Membrane				0.6034	0.1225	64.75	8	258	27696	9.785	1.5373	14	1.24	65.637		Mem-MS	0.23		yes	yes	hypothetical protein
1986	TGME49_226280	TGME49_226280	no				0	0	no				mitochondrion - soluble	Mitochondrion / Soluble				0.6	0.2124	47.17	2	282	33280	10.813	1.3842	12	0.91	60.424			-4.91			yes	ribosomal protein L28, putative
1987	TGME49_226290	TGME49_226290	no				0	0	no				apical 1	Cytoplasm / Soluble				0.5997	0.3477	33.4	2	333	37726	6.494	1.7908	95	1.55	51.796			1.17			yes	hypothetical protein
1988	TGME49_226300	TGME49_226300	no				0	0	no					Peroxisome / Soluble				0.5311	0.1372	51.86	3	362	39145	8.279	1.4036	5		51.24			0.96	yes			2,4-dienoyl CoA reductase 2, peroxisomal family protein
1989	TGME49_226310	TGME49_226310	no				0	0	no					Nucleus / Soluble				0.5245	0.2824	32.79	2	1114	121676	8.394	1.2458	7	0.44	51.121			1.1			yes	zinc finger (CCCH type) motif-containing protein
1990	TGME49_226320	TGME49_226320	no				0	0	yes				nucleus - non-chromatin	Nucleus / Soluble				0.7613	0.2076	45.06	5	720	73664	9.448	1.1089	15	1.29	75.867			-3.16	yes		yes	hypothetical protein
1991	TGME49_226330	TGME49_226330	no				1	0	no					Nucleus / Membrane				0.5921	0.4531	58.78	3	900	96892	10.253	1.2707	13	0.99	60.266			-1.89	yes		yes	hypothetical protein
1992	TGME49_226340	TGME49_226340	no				0	0	no				nucleolus	Cytoplasm / Soluble				0.6087	0.1758	38.8	13	1163	126713	4.959	1.312	13	1.22	65.722			-2.56			yes	hypothetical protein
1993	TGME49_226350	TGME49_226350	no				0	0	no				nucleus - chromatin	Cytoplasm / Soluble				0.5792	0.2444	38	2	1633	168114	6.67	0.48	7	0.98	65.055			-0.76			yes	hypothetical protein
1994	TGME49_226370	TGME49_226370	no			TM	2	7	no				ER	ER / Membrane				0.5236	0.1041	54.43	9	380	43642	9.667	1.5407	20	0.76	67.717		Mem-MS	0.76	yes	yes	yes	dgat2l1-prov protein
1995	TGME49_226380	TGME49_226380	yes	SP	SP	SP	2	0	no				dense granules	Mitochondrion / Membrane				0.513	0.2572	37.9	1	378	42612	9.293	2.4374	160	1.91	50.923		Mem-MS	1.98	yes	yes	yes	hypothetical protein
1996	TGME49_226385	TGME49_226385	no				0	0	no					Mitochondrion / Soluble				0.5899	0.1847	30.33	2	90	9885	11.05	1.5401	0		49.451			1.81				hypothetical protein
1997	TGME49_226390	TGME49_226390	no				0	0	no					Cytoplasm / Soluble				0.6779	0.18	34.48	1	999	108162	7.413	0.8122	2	0.72	53.6			0.04			yes	hypothetical protein
1998	TGME49_226400	TGME49_226400	no			TM	0	0	yes				apicoplast	Plastid / Membrane				0.5252	0.1368	36.27	4	543	58692	8.607	1.3863	21	1.41	57.904			-0.97			yes	lipoic acid synthase LIPA
[truncated: 6,286 more rows]

## Sheet: info
Description / Predictor	Information	Link algorithm	PMID	PMID	PMID	PMID	Link PubMed	Link PubMed	Link PubMed	Link PubMed
SignalP 5.0	red no: SP in ToxoDB; green yes: no SP in ToxoDB	https://services.healthtech.dtu.dk/service.php?SignalP-5.0	30778233				30778233
TargetP 2.0 non-plant	prediction of N-terminal presequences; with non-plant setting. Indicated are signal peptide (SP), mitochondrial transit peptide (mTP), chloroplast transit peptide (cTP) or thylakoid luminal transit peptide (lTP)	https://services.healthtech.dtu.dk/service.php?TargetP-2.0	31570514				31570514
TargetP 2.0 plant	prediction of N-terminal presequences; with plant setting. Indicated are signal peptide (SP), mitochondrial transit peptide (mTP), chloroplast transit peptide (cTP) or thylakoid luminal transit peptide (lTP)	https://services.healthtech.dtu.dk/service.php?TargetP-2.0	31570514				31570514
DeepSig Predicted Signal	localization prediction; setting "Eukaryotes"	https://deepsig.biocomp.unibo.it	29280997				29280997
TMHMM # TM	number of predicted transmembrane regions	https://services.healthtech.dtu.dk/service.php?TMHMM-2.0	11152613				11152613
TOPCONS # TM	number of predicted transmembrane regions	https://topcons.net/	25969446				25969446
TOPCONS Signal Peptide	prediction of signal peptide	https://topcons.net/
GPS-Lipid C-ger	prediction of C-terminal geranylgeranylation; settings: high threshold; cutoff 3.059 (CAAX) / 0.486 (CC/CXC)	http://lipid.biocuckoo.org/	27306108				27306108
GPS-Lipid C-far	prediction of C-terminal farnesylation; settings: high threshold; cutoff 6.806	http://lipid.biocuckoo.org/	27306108				27306108
GPS-Lipid N-myr	prediction of N-myristylation; settings: high threshold; cutoff 3.173	http://lipid.biocuckoo.org/	27306108				27306108
LOPIT Location	ToxoDB	https://toxodb.org/toxo/app/
DeepLoc Localization	localization prediction; with BLOSUM62 (fast mode)	https://services.healthtech.dtu.dk/service.php?DeepLoc-1.0	29036616				29036616
BUSCA GPI cleavage	localization prediction, setting" EUKARYA -Other"	http://busca.biocomp.unibo.it/	29718411				29718411
PredGPI omega site	GPI anchor prediction; corresponding aa of predicted cleavage site (omega) given plus p-value	http://gpcr2.biocomp.unibo.it/gpipe/index.htm	18811934				18811934
NetGPI 1.1 Omega-site position	GPI anchor prediction; corresponding aa of predicted cleavage site (omega) given plus p-value	https://services.healthtech.dtu.dk/service.php?NetGPI-1.1					direct link
VaxiJen score	Immunogenicity Prediction . The higher the score the more antigenic	http://www.ddg-pharmfac.net/vaxijen/VaxiJen/VaxiJen.html	17207271				17207271
iBCE-EL score	linear B-Cell Epitope prediction. Antigenic when score >0.35	http://thegleelab.org/iBCE-EL/iBCE.html	30100904				30100904
Secret-AAR ratio	"The number of antigenic regions for each protein is calculated using the Bepipred 1.0 algorithm, setting the threshold score to 0.35, and considering only the epitopes with at least six amino acids long (...). Hence, low AAR values mean that a protein has more epitope density (more antigenic regions) and vice versa."	http://microbiomics.ibt.unam.mx/tools/aar/	30316740				30316740
# Exons	ToxoDB	https://toxodb.org/toxo/app/
# aa	ToxoDB	https://toxodb.org/toxo/app/
MW	ToxoDB	https://toxodb.org/toxo/app/
Avg_pI	calculated with IPC 1.0 standalone version; average from all pKa sets	https://pypi.org/project/isoelectric/	27769290				27769290
log10_RPKM	transcript levels expressed as log10 of reads per kilobase of transcript per million mapped reads, RPKM.
Nanopore	counts of mRNA by direct Nanopore sequencing (RNAseq)		33688018				33688018
log10_Ribo	ribosomal profiling; Median intracellular, log10-transformed		29228904				29228904
GC3	GC content 3rd codon position, calculated with CodonW 1.4	http://codonw.sourceforge.net
surface biotinylation / all membrane proteins	proteomic experimental analyses		20935347				20935347
mean essent. score	ToxoDB; genes with scores ≤ -1.25 assumed to be essential in tachyzoites	https://toxodb.org/toxo/app/	27594426				27594426
present in oocyst proteomes	data compiled from ToxoDB and literature	https://toxodb.org/toxo/app/	27422377	29113319	23496850	30728393	27422377	29113319	23496850	30728393
present in bradyzoite proteomes	data compiled from ToxoDB and literature	https://toxodb.org/toxo/app/	32019789	31726967	31040239		32019789	31726967	31040239
present in tachyzoite proteomes	data compiled from ToxoDB	https://toxodb.org/toxo/app/
Product Description	ToxoDB	https://toxodb.org/toxo/app/
